# Supplementary material for: A scalable and cGMP-compatible autologous organotypic cell therapy for Dystrophic Epidermolysis Bullosa
Source: Nat Commun. 2024 Jul 11;15:5834. doi: 10.1038/s41467-024-49400-z (PMC11239819; doi:10.1038/s41467-024-49400-z)
Supplement: Supplementary file 4 — Supplementary Data 1 [file 41467_2024_49400_MOESM4_ESM.xlsx]

## Sheet: Day_50_Gibbin_dependentGenes
Day_50_Gibbin_dependent
ACVRL1
SGCA
ADRB2
AR
ASS1
COL1A1
COL7A1
COMP
DPYD
FBN1
GHR
GJA1
CFH
IDUA
ANOS1
KCNA1
LAMA3
NDP
OCA2
PITX2
SGCD
CTSK
GP1BB
KRT10
LAMA2
LTBP2
PCSK1
PHEX
PON1
PSEN2
UGT1A1
TWIST1
AK1
COL10A1
F12
GDF5
GSTM1
C7
HGF
CD44
NCAM1
NOS1
HTR2A
BCL2
ACHE
ADORA1
AGTR2
ATP1A2
BDKRB1
CACNA2D1
CYP26A1
DBH
GABRA2
GABRB1
GABRB2
GLRB
GRIA3
HPGD
HTR1B
ITGA4
KITLG
MGP
NR3C2
NPY2R
PDE3B
PTGER2
PTGER4
PTGIS
PTGS2
RARG
NCCRP1
GDF6
CYP27C1
ARMH4
LHX8
C9orf47
PHETA2
IGFL2
DYRK3
TUSC1
CD200
CCDC144NL
AGMO
MAP1LC3C
FGFRL1
ITGA11
GPNMB
CACNB4
C1QL4
ITPRIPL1
ZNF648
MUC21
NCMAP
SOGA3
TRIM61
PLAC9
TCEAL5
DCAF12L2
SPRR2G
PURG
SLC27A6
KCNK2
BTBD11
SPRR2E
SBK1
RUNX2
TGFBR2
AARD
RGS7BP
SFMBT2
SAMD5
CERKL
CYB5RL
RUNX3
FAM131B
MAF
RYR2
RYR3
SCN1B
CYS1
ACOT1
PDE4B
RSPO1
PTGFR
EML6
LTBP4
FAM69C
MPPED1
SSTR1
SSTR2
SSTR4
SSTR5
TACR1
UGT1A6
GRIA4
VPS37D
LRRIQ1
GXYLT2
AATK
TOX3
SNED1
LRRC4B
MEGF9
TSPAN11
BICC1
SCX
FAM163B
LIPK
GRIA2
SERPINA3
FAM162B
HRH1
MRGPRF
LRRC43
HPSE
TENM4
NIPAL4
SHISAL1
NPW
LRRN3
CABLES1
IGLON5
LIPN
ZGLP1
EBF4
CCNA1
IGF1
SCIN
MDGA2
SYNPO2L
PABPC4L
TMEM240
C6
TENM2
MYOZ3
METTL24
CLDN19
SMAD9
ZNF469
SPINK5
PLP1
SYNPO2
AEBP1
COL13A1
ISLR2
CLGN
LDB2
HEPH
LRRC8B
NFIA
SARDH
SLC12A5
CCDC152
LRRC15
C1QTNF7
FKBP7
CCDC88A
PTPRK
LY6H
PENK
TMEM132C
CLEC18A
C2CD4C
C19orf38
ZNF843
TMEM151B
ZNF732
ALOX12B
CMKLR1
NREP
STARD8
TNRC6C
SPHKAP
IL11RA
C11orf21
CCDC68
GAS2
GPR63
ZCCHC18
TLE6
RGPD3
SSC5D
SDK2
ANG
PALM3
NELL2
C12orf75
ZNF880
GPSM1
RFX8
SOX6
PROM1
PODNL1
AOX1
CNR1
PLA2G2A
LOC728392
CAND2
TENM1
MECOM
PDZRN4
GPC3
KIAA1549
PRKAR1B
BIRC3
ALOXE3
NRG3
SBSN
PPP1R9A
HPSE2
GRIK2
SMOC2
NEU4
GAREM2
KLHL13
ASB9
IQSEC3
ABCC6
FAM133A
C3orf18
FNDC5
PEG10
SATB2
PLCB4
KIF21A
PCDH7
FGFR1
HDX
ARHGEF28
SAA1
SLC44A4
ZNF454
SCAMP5
NPNT
GPRASP1
AZGP1
NKX3-2
TMEM238
DAZL
TMEM221
C8orf88
PDE1C
SUGCT
TMTC1
HCN2
TRABD2B
ANKRD44
EFCAB13
SATB1
DCX
BTN2A2
MFAP4
MUC22
CPT1C
SPRR1A
KCNAB2
BMP2
BMP3
DAAM2
OSBPL6
BMP4
MIA
BMPR1B
KCNN3
FXYD6-FXYD2
ZNF664-RFLNA
STEAP4
CA9
CAMK2B
NDRG4
SLAIN1
TCF4
ERG
PIANP
STEAP2
RCAN2
LUZP2
LOC100144595
TSPO
CDH13
SPRY1
IL12RB2
TMEM200A
LINGO2
CDSN
CHAD
FRMD6
TUBA1A
MAOA
SYT6
EPGN
NKD2
ITGBL1
FAR2
REEP2
TFEB
CHI3L1
LRRC20
CHRDL2
NFATC1
ELN
PMP22
NLGN4X
P2RX2
RNASE4
ZNF502
CNGB1
SCML4
TEX9
SAMSN1
CAPS2
GRAMD1B
TBC1D4
CDK14
HMGCLL1
EPHA7
P4HA3
ABCA8
CLUL1
TUBB4A
ZNF135
ROBO2
LOC101927572
SORBS1
CERS3
FOXO6
ITGA8
CYFIP2
NHS
NOX4
WASF3
MGAM2
APELA
TNFSF4
ELOVL7
SEMA6A
CSRP2
VASH2
SH3GL3
TMEM98
TMEM246
MAPK12
GPR146
PDZD4
PPFIA4
NUDT10
STK32B
ADH4
ARHGEF6
SERPINB12
SNCAIP
TOGARAM1
CRIP1
TNFAIP8L3
CRIP2
ANO3
THSD7B
AQP4
ZNF677
SNPH
SH3TC1
TLR2
SLITRK3
FABP7
S100A8
ZNF582
MCF2L
VOPP1
ZNF667
HDAC9
UGT8
HTR1F
PHACTR1
ST6GAL2
ADGRL3
ABLIM1
CST6
SRL
SLC16A9
LRRN1
OGFRL1
MYLPF
DIO2
SCRG1
FAM163A
UNC13C
PRKD1
SCUBE2
RPS6KA6
HNF4G
ZNF711
TBX15
CDKL2
GRIK1
TMEM45B
CTNND2
CTSZ
SNORC
FLRT2
MRAP2
SGCE
PDGFRA
FAM13C
FAM189A2
PCBP3
SERPINB13
CCDC85A
ZNF726
PLCH1
ABI3BP
UGT2B7
CD8B2
CNTN4
EPB41L2
RBFOX3
RAP1GAP
ZNF311
WDR17
NALCN
AHNAK2
DLG2
MGAT4C
LPAR1
RGS3
MACROD2
STK33
NCAM2
IL16
ZNF385B
SEC14L6
APBA2
ARSJ
PCDH15
GDF5OS
FGF2
CDH7
DOK1
DTNA
DUSP9
S1PR1
EFNA2
MEGF6
EN1
EREG
FABP5
FRZB
GDF1
GFRA2
GRID2
IGFBP4
IRAK2
MPPED2
ADD2
AHR
CRYBG1
ALCAM
AMPH
AQP5
AREG
ARHGAP4
ASGR1
ATP1B2
AZU1
ADGRB3
BGN
BMP6
BTC
CAMK4
CAT
CD34
CDH2
CDH8
CDH11
CLU
CNTN1
COL2A1
COL6A2
COL8A1
COL9A1
COL9A2
COL9A3
COL19A1
CPE
CPM
HAPLN1
CRYM
CSPG4
DPT
DSG1
DSG3
DUSP7
EDNRA
EEF1A2
ENO2
FGF7
FGF9
FMOD
AFF2
GRIK5
HLA-DOA
HLF
TNC
IGFBP6
ITGA2
ITGA9
KCNA6
KCNN1
KCNS1
KDR
LCN1
LGALS1
LGALS7
LOX
LRP3
LRP6
LSAMP
MAP2
MATN1
MATN3
MEIS1
MMP10
MMP13
MSI1
MSX1
NFIX
NOVA1
NT5E
TNFRSF11B
P2RY1
PCDH8
PCOLCE
PCSK2
SERPINF1
PHKA1
SERPINB5
PLN
PRELP
PRKAR2B
PKN1
PTHLH
PTN
PTPRD
PTPRZ1
RAB3A
RAB3B
RGS2
SFRP2
SFRP5
SCG5
SHOX2
SLPI
FSCN1
SPRR1B
STAC
SYN2
TGFB3
TIMP2
TLE2
TNNC1
TNNI1
VIM
SCG2
FZD1
FZD9
DOC2B
TPST1
PRSS12
SLC43A1
ITGA10
LGR5
TNFSF11
DCHS1
CHRD
CTSF
ADAM23
MATN4
RGS11
RGS9
INPP4B
BBOX1
NPR2
CSRP1
EMX2
FGF13
GNG11
NINJ1
TNFRSF18
GPR50
CD83
CD163
GNA14
ASTN1
KIF1A
BST1
VCAN
DYNC1I1
DPEP1
DUSP2
EPHA5
EPHB1
FAP
FGF10
VEGFD
FOXA3
KCNQ2
MMP2
MYT1
NAP1L3
SCN2B
TSPAN8
TRPC6
PNPLA4
AXIN2
PAPSS2
ANGPTL1
DIRAS3
KCNAB3
LRAT
CRLF1
CYP7B1
ECEL1
IL27RA
PCYT1B
ITM2A
NPFFR2
CXCL14
CDH15
CDH18
EPYC
EFNA3
ETV1
GABRE
GDF10
KCNJ8
MYBPH
NRCAM
SERPINI1
SIM2
SSPN
TNFSF18
FEZ1
GFPT2
HS3ST1
HR
ACTC1
COL8A2
CSTA
CTLA4
DCC
DLX5
DLX6
S1PR3
EYA2
GEM
GLI2
GPR3
LPAR4
MPP2
SALL2
SELENOP
SPRR3
VEGFC
RND2
RASSF9
HOXA11
IRS1
ISLR
IVL
KRT16
LOXL1
MAB21L1
S100A12
SMO
SYT1
NR2F1
GPC6
EDIL3
TSPAN2
ARL4A
CLEC3A
CALCRL
LRRC17
IRX5
MAP3K5
MEOX2
MMP11
MMP16
MYH1
S100A2
TBX2
TUBA4A
CACNA2D2
HDAC4
MRC2
HS3ST3B1
HS3ST3A1
CRISP3
SEMA3A
ATP8A1
VAV3
KRT1
CD7
NELL1
NTN3
DDR2
PAX1
PCP4
ENPP2
SERPINE2
POU3F3
PRPH
PTPN13
S100A1
S100B
FBLN5
FST
AGR2
IFI44
DPYSL4
MAB21L2
POSTN
ALX3
TCFL5
FGL2
C1QL1
IFI44L
ACOT2
PKIA
SLC38A3
HOXA7
PRRX1
RASGRF2
SERPINB3
SPRR2D
SYN1
ADAMTS1
WWP2
CNMD
STMN2
KERA
ADAMTS5
EMILIN1
NUDT6
UGT1A4
ZXDA
FAM107A
WIF1
FZD10
IRAK3
RNF24
GPR176
SLC6A14
SYNPO
ZFPM2
ANGPTL2
TMEM59L
LPAR3
EHF
FAIM2
NUPR1
SEMA3E
SHC2
STEAP1
ACAN
CTNNA3
PADI1
PCOLCE2
PNMA3
GREM1
TRHDE
NRG1
TMPRSS11E
CCDC113
HACD1
ADAMTS3
MAPRE2
IL1RAPL1
ADAMTS7
CAPN6
SLC7A11
FRRS1L
SULT4A1
TSPAN13
DKKL1
DKK2
PALD1
IL20RA
RAB30
TFCP2L1
GALNT5
LMCD1
SOX8
GRIK4
S100A6
DOCK10
ADAMTSL2
KIAA0408
DOCK4
TOX
RNF144A
RIMS3
JAKMIP2
ELMO1
PCNX2
TRIL
TMCC2
ARNT2
KBTBD11
NAV3
VASH1
ADGRL1
CNKSR2
NLGN1
ENPP4
ZNF365
MAST1
SORCS3
MAST3
COLGALT2
RFTN1
SULF1
ARC
PRUNE2
FAM19A5
NPDC1
PARM1
PAMR1
OLFML2B
MYRIP
CNRIP1
SOSTDC1
SAMHD1
CLIP3
MOXD1
SUSD5
SLITRK5
C1QTNF5
PCDHB5
NBEA
PODXL2
PI15
YBX2
MYEF2
SHANK1
MMP17
PDGFC
EMCN
LEF1
KLF2
PLEKHO1
PRRX2
RHCG
RAPGEFL1
CPA4
ZDHHC2
RAB9B
PLEK2
CYP39A1
FKBP11
SLC22A17
PRR16
DACT1
MAPT
SIX2
EFEMP2
SPOCK3
SIX4
CALML5
MFAP2
OPLAH
DIRAS2
ASPN
TOR4A
ODAM
HRASLS2
MCUB
PID1
CADPS2
SUSD4
SOBP
SLC38A4
ANO1
CRTAC1
RADIL
NUDT11
APPL2
PNMA8A
SLC47A1
TMEM100
MNS1
NIPSNAP3B
SOX18
DOK5
BEX1
LRP1B
GABRQ
SLC16A10
DNAJA4
CYTL1
ABCB4
CACNA1G
PCDHB15
PDE7B
HOXA10
HOXC5
GPR85
GPR27
RETREG1
APBB1IP
UGT1A10
UGT1A8
UGT1A7
UGT1A5
MAP10
UGT1A3
HOXA5
2023-09-03
KLHL4
CPXM1
HTR7
PMEPA1
LHX9
ABCC9
EIF5A2
PLXDC1
SALL4
ATP8B2
ADCY2
NRIP3
RCN3
DSCAML1
MYORG
AMIGO1
RNF150
STARD9
SORCS2
SYT4
ZNF471
PREX1
SYT13
LRFN1
ZSWIM5
PLEKHA4
CACHD1
CPNE5
IGDCC4
SPTBN4
AQP9
B3GALT1
LZTS1
UGT1A9
HCN1
BMP5
CLDN1
COL14A1
WFDC1
JAM2
PELI2
CERS1
CHST6
SCPEP1
TMEM35A
DNAJC12
FXYD1
ALX4
PROK2
PGM5
SLC22A3
TMSB15A
FXYD6
GPR88
PIEZO2
PRDM16
SMOC1
PARVG
TNMD
VSIR
FN3K
DMRTA1
XYLT1
ABCG4
NECAB1
GREM2
HHIP
ALDH8A1
GPR135
HOXC8
ELOVL4
FNDC4
PCDH20
HAPLN4
CACNA1A
FRY
OTUB2
RASL11B
HOXA6
HOXB8
PVRIG
TMEM38A
FSD1
IRX3
TSPOAP1
PLA2G4A
ZBED2
LRRC2
ULBP3
FAT4
TMEM204
GAL3ST4
ZFHX4
RNF122
BAALC
PLBD1
TMC7
PLPPR3
CPED1
POF1B
ANKRD53
CHODL
TRPM3
ADAMTS20
CCDC170
FHOD3
PDGFD
PBX4
SLC35G2
SRCIN1
LY6G6C
PRR7
CPEB1
PRRT1
OSBP2
WNT5B
COL21A1
ST6GALNAC5
C1QTNF1
CABP1
GLT8D2
MFRP
TMEM47
CRISPLD1
AGTR1
CACNG7
ANGPTL6
HMCN1
FGFBP2
SEMA6B
DSEL
LOXL4
SLITRK6
MEX3B
LRRC8C
PSD2
CAMKK1
C9orf64
CHCHD6
WNK4
C2orf40
BRSK1
PHYHIPL
MEGF10
JPH4
FAXC
FNDC1
SLITRK2
FAM126A
LOXL3
TTYH2
PLPP7
RSPO3
JAM3
SLC7A3
ATOH8
TNS4
PNMA6A
COL27A1
DISP1
FAM83A
RERG
SMIM3
AIF1
PCDH10
PCDH11X
NLRP1
OGN
GAL3ST3
CDHR1
NKD1
UCN2
C16orf45
GABRG3
RASL10B
MVB12B
TSPYL5
SLC38A5
PANX2
EMILIN3
GNG7
SCGB3A1
SLC2A13
FMNL2
TMEM132B
SLITRK1
RNF157
GALNT13
FHAD1
GBP5
HTRA3
GNG2
CLIC6
B3GAT1
OLFM2
MYL1
TCEAL2
DUSP15
CTCFL
COL11A1
ZC3HAV1L
COL11A2
ADAMTS14
ZNF280B
ISM1
WFDC12
UNC5D
MADCAM1
EMID1
COL26A1
SLC26A10
ROBO1
ADAMTS19
IL17D
RHBDL3
PKDCC
PHF21B
KIF12
KCTD12
CHADL
HDGFL1
MYEOV
M1AP
MAPK10
ADAMTS16
MASP1
RNF133
LGI3
ANGPTL4
KCNH5
NEXN
HSPB6
RFTN2
DOCK11
IL20RB
KLK11
ZDHHC15
DACT3
DIRAS1
SLC2A12
B3GNT7
DDIT4L
ADGRA3
UCMA
HS6ST2
GLIS1
TNFRSF19
TCEAL7
ANKRD13B
C1orf216
FAM241A
MUM1L1
ZNF583
TMEM56
SLC16A14
NEK10
KNDC1
DNAJC18
AMER2
VWCE
DOK6
HOXA9
GPC2
SEMA3D
CCDC110
ASPRV1
NKAIN4
KCNJ4
TMEM130
SOX5
APCDD1
GPR156
ZFP3
PRICKLE1
FAM218A
CILP2
LIX1
SLC29A4
MCOLN2
SCARF2
GGT6
TMEM86A
PRSS35
CAMK1D
SLC24A4
FAM43A
HOXC6
LIX1L
GPR161
BDNF
RAB39B
KCNH2
PLEKHH2
EYA4
KCNAB1
SCUBE1
SLITRK4
KRT6C
ST6GAL1
KRT78
COL23A1
MISP
TSHZ2
ANKRD29
SLC35F3
DZIP1L
C3orf58
CABCOCO1
NYAP1
MKX
RCOR2
SLC9A9
C3orf33
RNF175
DTWD2
TIGIT
MPV17L
NEGR1
SCARA5
GSC
LDLRAD3
UGT3A2
ATP2A3
C14orf39
WFIKKN2
SYT9
CHSY3
CCDC71L
AGR3
SULT2B1
TUBB2B
PDZD2
HAPLN3
2023-03-03
FAM83C
DCAF12L1
NOTUM
B4GALNT4
RSPO2
IGSF10
IQUB
NLGN3
ID1
KCNMB2
C1QTNF3
PAX3
LDLRAD4
TBX5
RFLNA
GRASP
SLC46A3
PKIB
GRM7
TMPRSS11B
GDPD1
TMPRSS11A
ZNF713
RASSF5
PLCB1
SLC6A15
PLOD2
ARHGEF25
HPN
CYP2U1
ZNF605
TMEM37
ESPNL
LDHD
RNF128
RNF148
CSMD3
EMB
NRK
OLFML1
FAM171A2
KLRG2
ITIH6
IGFL1
VWC2
ENHO
LRRK2
PTGER3
COL25A1
SIAH3
DZIP1
SYT10
STAC2
KIRREL2
TH
C1S
CACNB2
LRRN2
SMIM10L2A
SHC4
FIBIN
LURAP1L
UBL4B
LRRN4CL
PCDH9
LYPD2
SFTA2
FAM180A
LTBP1
PLPPR1
ATRNL1
FAM43B
PRRT3
NCKAP5
AADACL2
GPR153
C16orf47
KRTDAP
RNF207
TMPRSS11F
C1QTNF8
LRRC75B
C11orf87
ANO5
FGFR4
CMAHP
HOXA11-AS
H2BFXP
MIAT
LRRC37A6P
GUSBP5
HCG22
FKBP9P1
CASC15
LINC00908
LINC00982
DLX6-AS1
LINC00312
COPG2IT1
HILS1
ZFHX4-AS1
FLJ16779
LINC01634
HPN-AS1
FAR2P1
FAM66C
LINC01105
LOC400940
TRHDE-AS1
LINC00473
LOC202181
MIRLET7BHG
LINC00899
MIR31HG
LINC00602
MGC27382
PSMG3-AS1
LINC00173
UG0898H09
LOC100131532
MIR99AHG
LINC00632
MIR214
MIR196B
MIR711
PRRG3
MIR1-1HG-AS1
ZNF542P
FOXP2
CYP3A5
FZD10-DT
LINC00163
LINC00514
LINC01192
LOC643733
DNAJC27-AS1
EPHA5-AS1
NBAT1
MATN1-AS1
MIR3120
MIR3187
ZNF667-AS1
TNFSF12
2023-09-04
ZNF582-AS1
LINC00664
FRMD6-AS1
HOXA10-HOXA9
C1QTNF3-AMACR
LINC00482
LINC00707
SLC7A11-AS1
DNM3OS
TBX5-AS1
HOXA-AS3
PCOLCE-AS1
LINC01592
LINC01915
LOC100507351
LOXL1-AS1
STARD4-AS1
SCN7A
BOLA3-AS1
LOC729683
CHRNA4
TRIM46
EGFL7
ASIC1
MEIS1-AS3
FAM169A
HOXA10-AS
ARHGEF7-AS2
MEG9
LRRC4C
F7
MGC32805
MS4A15
NEXN-AS1
ZNF229
GRIN2C
ABCA12
LINC00877
LINC01505
IL1RL1
CCDC144NL-AS1
FBXL13
VIM-AS1
LINC00706
LINC02315
LOC100131315
LINC-PINT
SEMA6A-AS1
LINC02587
LINC01266
LOC101927043
OLFM3
LOC101929532
LINC01828
CHMP1B2P
LINC01929
DSG1-AS1
LOC101929613
LOC101927267
P4HA3-AS1
LOC100507477
LOC101928105
LOC100129434
LOC100507437
TGFB2-OT1
TBX2-AS1
FOXCUT
LOC101929415
LOC102724874
LOC101928140
LINC01697
LOC100101478
VIPR2
LOC613266
NKILA
LINC01614
ERC2
LOC101929227
LOC441086
LOC105376398
LOC101929460
C12orf40
LOC102723692
GPR50-AS1
CYYR1
LOC105373156
CDO1
PAK3
MIR100HG
LINP1
EMX2OS
LINC00402
SERP2
LINC01415
KCNT2
GRAMD2B
COL24A1
DNM3
GRASP-AS1
KHDRBS2
LINC01886
SNHG28
PANCR
FLJ30901
LOC105378853
MPP3
LOC100505501
RMST
LINC01550
Holoclone signature
TMPO-AS1
TROAP
ERVMER34-1
LOC100288637
CHAF1A
PARP2
C16orf95
PXN-AS1
PTPRG-AS1
SMC4
KIF20A
ALYREF
CDK4
LOC101927746
MPHOSPH9
DDX39A
STAG1
TRAIP
DLEU1
CDKN2C
CDKN3
HMGB1P4
NDC80
TUBGCP3
TACC3
FST
RNASEH2A
ANP32B
RPP30
SIVA1
CENPA
SMC2
SPAG5
CENPE
CENPF
RAD51AP1
EBP
POLD3
POLQ
PLK4
WDR4
NMU
DBF4
SF3A3
KIF2C
RCC1
NUDT21
CNTRL
UBE2C
TOPBP1
CHEK1
CIT
ZWINT
LSM6
PSIP1
WDHD1
MTFR2
CDCA5
OIP5
EXOSC8
CHRNA5
TOE1
CGAS
HAUS1
DIS3L
RMI2
LRRC58
CKS2
FAM129A
RPL39L
SSX2IP
ZNF511
SLC36A4
LRR1
EID2B
TNFAIP8L1
NR2C2AP
CCDC58
CHCHD4
SCLT1
LIN54
PM20D2
FAM92A
PARP1
E2F7
CEP128
KIF18B
DHRS13
ILF3-DT
SPC24
CKAP2L
ARL6IP6
METTL21A
SGO2
SGO1
MBOAT1
CDCA2
ESCO2
ZFP1
C18orf54
DCK
SASS6
DDB2
CCDC138
DDX11
NQO1
DKC1
DNA2
DNMT1
DNMT3B
DPYSL2
DTYMK
DUT
ECT2
ZNF367
ELAVL2
TMEM201
KRTCAP3
CENPV
CENPX
C4orf46
FBL
EZH2
FANCD2
FANCE
FANCB
FANCG
HYLS1
DDIAS
SKA1
SKA3
FEN1
FKBP5
SEPHS1
TPX2
PAXIP1
CEP152
PDS5B
FOXM1
SMC5
DNAJC9
NUP160
NEMP1
NCAPD3
NCAPH
EXOSC2
ITGB3BP
PDSS1
ORC6
NUP62
SNHG1
LSM5
KIF4A
PCSK9
RAD54B
POC1A
ASPM
PHF19
PHGDH
PTTG3P
FBXO5
TIMM10
STEAP1
MTBP
CACYBP
COQ2
RBMX
UTP20
TMEM97
HDHD5
H19
GAS2L3
PIGW
LIN9
TRIM59
FLVCR1
ASTE1
SLC43A3
ATAD2
UBE2T
NXT1
RACGAP1
MSH6
SENP1
PSMC3IP
GPSM2
GUSB
SAC3D1
DONSON
H2AFX
H2AFZ
HELLS
HIP1
HMGB1
HMGB2
HMMR
HNRNPC
HNRNPD
HNRNPH3
HOXA7
BIRC5
SKA2
GEN1
INCENP
ISL1
FAM111B
C5orf34
CENPS
KCNS3
KIF11
KIFC1
KIF22
CENPW
SHISA6
ACAT2
STMN1
LBR
LIG1
EEF1AKMT2
LMNB1
EPCAM
MAD2L1
MAGOH
MCM2
MCM3
MCM4
MCM5
MCM6
MCM7
MEST
METTL1
MICB
MKI67
MLH1
MSH2
NUDT1
MTHFD1
MYBL1
MYBL2
NASP
NEK2
NFYB
NQO2
NPHP1
EID3
GPX8
ORC1
OXCT1
PA2G4
STMN3
GMNN
PCNA
MRTO4
CKLF
NUSAP1
FKBP11
SCARA3
RNF138
HACD3
CTDSPL2
GTSE1
DTL
MTFP1
GINS2
PFAS
NUP54
EXOSC9
MIS18A
POLA1
POLE2
ANLN
PIMREG
NEURL1B
ERCC6L
NUP62CL
NCAPG2
SPDL1
HAUS4
TIPIN
PAK1IP1
PARPBP
MCUB
ZWILCH
CXorf57
MAGOHB
CDCA8
UBR7
TMEM38B
CEP55
CENPQ
PRMT6
FANCI
NEIL3
BRIX1
MIS18BP1
AGPAT5
MNS1
ZGRF1
ABHD10
HJURP
PPT1
MCM10
DHTKD1
CDCA7L
HAUS7
PRIM1
DOCK10
G2E3
DEPDC1
LYAR
NDC1
FAR2
ASF1B
C1orf112
DEPDC1B
CENPJ
CENPN
PBK
SLC25A40
SERTAD4
PRPS2
MDM1
PRTFDC1
KIF15
CHPT1
KNL1
NUP107
THAP11
DANCR
SPC25
TXNDC16
STAMBPL1
CIP2A
USP37
PTPN2
LSM2
BARD1
BCAT1
RAD51
RAD51C
RANBP1
EVA1C
RBBP4
RBBP7
RBL1
RFC2
RFC3
RFC4
RFC5
RPA2
RPA3
RRM1
RRM2
SCN4B
ZBED8
CHTF18
CLSPN
FIGNL1
BLM
CENPK
NCAPG
BLMH
SRSF3
TRA2B
NOM1
NUCKS1
GINS3
MIR924HG
DCLRE1B
STIL
CENPH
MRPL11
SLC2A3
ZBTB8A
SNRPD1
BRCA1
SSRP1
BRCA2
AURKA
TAF5
TCF19
BUB1
TEAD4
BUB1B
TFAM
TK1
TMPO
TNNI2
TOP2A
TTK
TYMS
UNG
USP1
VRK1
WEE1
NSD2
LRP8
ALMS1
SLBP
AUNIP
MIS12
CENPM
TMEM106C
NUP37
KDELC1
DSCC1
DEK
ZSCAN5A
CENPO
THOC6
PAGR1
CENPU
SUV39H2
E2F8
SHCBP1
MFSD13A
BORA
MCMBP
NUP85
ATAD5
WDR76
WLS
DSN1
RMI1
CCDC15
PIF1
MYO19
KLHL15
YEATS4
GPR63
FAM83D
ANP32E
CDT1
REXO5
KIF18A
CHAF1B
CDC7
CDC45
CDCA3
NUF2
BCL2L12
HIST1H4C
RHNO1
CDCA7
HASPIN
BRIP1
MND1
CEP78
SLF1
PSMG3
GINS4
CMSS1
RAD54L
MCM8
[truncated: 98 more rows]

## Sheet: Holoclone_genes
Holoclone signature
TMPO-AS1
TROAP
ERVMER34-1
LOC100288637
CHAF1A
PARP2
C16orf95
PXN-AS1
PTPRG-AS1
SMC4
KIF20A
ALYREF
CDK4
LOC101927746
MPHOSPH9
DDX39A
STAG1
TRAIP
DLEU1
CDKN2C
CDKN3
HMGB1P4
NDC80
TUBGCP3
TACC3
FST
RNASEH2A
ANP32B
RPP30
SIVA1
CENPA
SMC2
SPAG5
CENPE
CENPF
RAD51AP1
EBP
POLD3
POLQ
PLK4
WDR4
NMU
DBF4
SF3A3
KIF2C
RCC1
NUDT21
CNTRL
UBE2C
TOPBP1
CHEK1
CIT
ZWINT
LSM6
PSIP1
WDHD1
MTFR2
CDCA5
OIP5
EXOSC8
CHRNA5
TOE1
CGAS
HAUS1
DIS3L
RMI2
LRRC58
CKS2
FAM129A
RPL39L
SSX2IP
ZNF511
SLC36A4
LRR1
EID2B
TNFAIP8L1
NR2C2AP
CCDC58
CHCHD4
SCLT1
LIN54
PM20D2
FAM92A
PARP1
E2F7
CEP128
KIF18B
DHRS13
ILF3-DT
SPC24
CKAP2L
ARL6IP6
METTL21A
SGO2
SGO1
MBOAT1
CDCA2
ESCO2
ZFP1
C18orf54
DCK
SASS6
DDB2
CCDC138
DDX11
NQO1
DKC1
DNA2
DNMT1
DNMT3B
DPYSL2
DTYMK
DUT
ECT2
ZNF367
ELAVL2
TMEM201
KRTCAP3
CENPV
CENPX
C4orf46
FBL
EZH2
FANCD2
FANCE
FANCB
FANCG
HYLS1
DDIAS
SKA1
SKA3
FEN1
FKBP5
SEPHS1
TPX2
PAXIP1
CEP152
PDS5B
FOXM1
SMC5
DNAJC9
NUP160
NEMP1
NCAPD3
NCAPH
EXOSC2
ITGB3BP
PDSS1
ORC6
NUP62
SNHG1
LSM5
KIF4A
PCSK9
RAD54B
POC1A
ASPM
PHF19
PHGDH
PTTG3P
FBXO5
TIMM10
STEAP1
MTBP
CACYBP
COQ2
RBMX
UTP20
TMEM97
HDHD5
H19
GAS2L3
PIGW
LIN9
TRIM59
FLVCR1
ASTE1
SLC43A3
ATAD2
UBE2T
NXT1
RACGAP1
MSH6
SENP1
PSMC3IP
GPSM2
GUSB
SAC3D1
DONSON
H2AFX
H2AFZ
HELLS
HIP1
HMGB1
HMGB2
HMMR
HNRNPC
HNRNPD
HNRNPH3
HOXA7
BIRC5
SKA2
GEN1
INCENP
ISL1
FAM111B
C5orf34
CENPS
KCNS3
KIF11
KIFC1
KIF22
CENPW
SHISA6
ACAT2
STMN1
LBR
LIG1
EEF1AKMT2
LMNB1
EPCAM
MAD2L1
MAGOH
MCM2
MCM3
MCM4
MCM5
MCM6
MCM7
MEST
METTL1
MICB
MKI67
MLH1
MSH2
NUDT1
MTHFD1
MYBL1
MYBL2
NASP
NEK2
NFYB
NQO2
NPHP1
EID3
GPX8
ORC1
OXCT1
PA2G4
STMN3
GMNN
PCNA
MRTO4
CKLF
NUSAP1
FKBP11
SCARA3
RNF138
HACD3
CTDSPL2
GTSE1
DTL
MTFP1
GINS2
PFAS
NUP54
EXOSC9
MIS18A
POLA1
POLE2
ANLN
PIMREG
NEURL1B
ERCC6L
NUP62CL
NCAPG2
SPDL1
HAUS4
TIPIN
PAK1IP1
PARPBP
MCUB
ZWILCH
CXorf57
MAGOHB
CDCA8
UBR7
TMEM38B
CEP55
CENPQ
PRMT6
FANCI
NEIL3
BRIX1
MIS18BP1
AGPAT5
MNS1
ZGRF1
ABHD10
HJURP
PPT1
MCM10
DHTKD1
CDCA7L
HAUS7
PRIM1
DOCK10
G2E3
DEPDC1
LYAR
NDC1
FAR2
ASF1B
C1orf112
DEPDC1B
CENPJ
CENPN
PBK
SLC25A40
SERTAD4
PRPS2
MDM1
PRTFDC1
KIF15
CHPT1
KNL1
NUP107
THAP11
DANCR
SPC25
TXNDC16
STAMBPL1
CIP2A
USP37
PTPN2
LSM2
BARD1
BCAT1
RAD51
RAD51C
RANBP1
EVA1C
RBBP4
RBBP7
RBL1
RFC2
RFC3
RFC4
RFC5
RPA2
RPA3
RRM1
RRM2
SCN4B
ZBED8
CHTF18
CLSPN
FIGNL1
BLM
CENPK
NCAPG
BLMH
SRSF3
TRA2B
NOM1
NUCKS1
GINS3
MIR924HG
DCLRE1B
STIL
CENPH
MRPL11
SLC2A3
ZBTB8A
SNRPD1
BRCA1
SSRP1
BRCA2
AURKA
TAF5
TCF19
BUB1
TEAD4
BUB1B
TFAM
TK1
TMPO
TNNI2
TOP2A
TTK
TYMS
UNG
USP1
VRK1
WEE1
NSD2
LRP8
ALMS1
SLBP
AUNIP
MIS12
CENPM
TMEM106C
NUP37
KDELC1
DSCC1
DEK
ZSCAN5A
CENPO
THOC6
PAGR1
CENPU
SUV39H2
E2F8
SHCBP1
MFSD13A
BORA
MCMBP
NUP85
ATAD5
WDR76
WLS
DSN1
RMI1
CCDC15
PIF1
MYO19
KLHL15
YEATS4
GPR63
FAM83D
ANP32E
CDT1
REXO5
KIF18A
CHAF1B
CDC7
CDC45
CDCA3
NUF2
BCL2L12
HIST1H4C
RHNO1
CDCA7
HASPIN
BRIP1
MND1
CEP78
SLF1
PSMG3
GINS4
CMSS1
RAD54L
MCM8
PGBD1
TTF2
PSRC1
BUD13
RTN4IP1
LMNB2
PHF5A
GEMIN2
MASTL
PRPF38A
ARHGAP19
HAT1
LRRCC1
LY6D
PSMG1
CTNNAL1
SAP30
GMPS
CCNA2
CCNB1
TIMELESS
WDR34
CCNF
SAPCD2
TAF1A
KLHL13
TICRR
MED30
KNSTRN
PRC1
CCDC34
SMC3
CCNB2
CCNE2
ATP23
EXO1
CENPL
AURKB
PTTG1
TIFA
TEX30
TRIP13
HAUS8
TBC1D31
SFXN1
SNRNP40
H2AFV
KIF23
BAG2
KIF20B
NUP155
MDC1
ESPL1
CEP57
KNTC1
CCP110
PCLAF
DLGAP5
ARHGAP11A
CDK1
MELK
GINS1
DDX46
CDC6
CDC20
NCAPD2
KIF14
CDC25A
CDC25B
CDC25C
HNRNPDL
CASP8AP2

## Sheet: GOBP_MELANOCYTE_DIFFERENTIATION
GOBP_MELANOCYTE_DIFFERENTIATION
EDN3
EDNRB
BLOC1S6
GLI3
GNA11
SLC24A5
KIT
MEF2C
KITLG
MITF
CITED1
OCA2
ENPP1
MREG
ADAMTS9
RAB27A
BCL2
SOX10
TYRP1
ADAMTS20
OR51E2
LRMDA
USP13
HPS4
ZEB2
