# Supplementary material for: A scalable and cGMP-compatible autologous organotypic cell therapy for Dystrophic Epidermolysis Bullosa
Source: Nat Commun. 2024 Jul 11;15:5834. doi: 10.1038/s41467-024-49400-z (PMC11239819; doi:10.1038/s41467-024-49400-z)
Supplement: Supplementary file 8 — Source Data [file 41467_2024_49400_MOESM8_ESM.zip]

Archive with 134 entries (78 files):
- Source Data/Figure 1/
- Source Data/Figure 1/Figure 1C/
- Source Data/Figure 1/Figure 1C/Figure 1C.xlsx
- Source Data/Figure 1/Figure 1D/
- Source Data/Figure 1/Figure 1D/Figure 1D.xlsx
- Source Data/Figure 1/Figure 1E/
- Source Data/Figure 1/Figure 1E/Figure 1E.xlsx
- Source Data/Figure 1/Figure 1F/
- Source Data/Figure 1/Figure 1F/Figure 1F bottom.tif
- Source Data/Figure 1/Figure 1F/Figure 1F top.tif
- Source Data/Figure 1/Figure 1H/
- Source Data/Figure 1/Figure 1H/CO2 C2 plus donor-MW_574143-3_7-26__C04.ab1
- Source Data/Figure 1/Figure 1H/CO2 C4 plus donor-MW_567111-1_CO2-allele10f__C11.ab1
- Source Data/Figure 2/
- Source Data/Figure 2/Figure 2A/
- Source Data/Figure 2/Figure 2A/Figure 2A.xlsx
- Source Data/Figure 2/Figure 2B/
- Source Data/Figure 2/Figure 2B/Figure 2B.xlsx
- Source Data/Figure 2/Figure 2C/
- Source Data/Figure 2/Figure 2C/Figure 2C.xlsx
- Source Data/Figure 2/Figure 2D/
- Source Data/Figure 2/Figure 2D/2D.tif
- Source Data/Figure 2/Figure 2E/
- Source Data/Figure 2/Figure 2E/Figure 2E.tif
- Source Data/Figure 2/Figure 2F/
- Source Data/Figure 2/Figure 2F/MW_613012-3_2-2_65Low-F_C01.ab1
- Source Data/Figure 2/Figure 2I/
- Source Data/Figure 2/Figure 2I/Figure 2I.xlsx
- Source Data/Figure 3/
- Source Data/Figure 3/Figure 3.xlsx
- Source Data/Figure 4/
- Source Data/Figure 4/Figure 4A/
- Source Data/Figure 4/Figure 4A/135-10.jpg
- Source Data/Figure 4/Figure 4A/135-24.jpg
- Source Data/Figure 4/Figure 4A/135-S21.jpg
- Source Data/Figure 4/Figure 4A/C02-65B.tif
- Source Data/Figure 4/Figure 4A/CO1-131.tif
- Source Data/Figure 4/Figure 4A/CO1-173.tif
- Source Data/Figure 4/Figure 4A/CO2-124C.jpg
- Source Data/Figure 4/Figure 4A/CO2-36A.tif
- Source Data/Figure 4/Figure 4A/CO2-48C.tif
- Source Data/Figure 4/Figure 4A/CO2-OS25.jpg
- Source Data/Figure 4/Figure 4A/DEB125-1.jpg
- Source Data/Figure 4/Figure 4C/
- Source Data/Figure 4/Figure 4C/Figure 4C.xlsx
- Source Data/Figure 4/Figure 4D/
- Source Data/Figure 4/Figure 4D/Figure 4D.xlsx
- Source Data/Figure 4/Figure 4E/
- Source Data/Figure 4/Figure 4E/Figure 4E.jpg
- Source Data/Figure 4/Figure 4G/
- Source Data/Figure 4/Figure 4G/Figure 4G.xlsx
- Source Data/Figure 4/Figure 4H/
- Source Data/Figure 4/Figure 4H/Figure 4H.xlsx
- Source Data/Figure 5/
- Source Data/Figure 5/Figure 5.xlsx
- Source Data/Supplemental Figure 1/
- Source Data/Supplemental Figure 1/Supplemental Figure 1A/
- Source Data/Supplemental Figure 1/Supplemental Figure 1A/Supplemental Figure 1A.xls
- Source Data/Supplemental Figure 1/Supplemental Figure 1B/
- Source Data/Supplemental Figure 1/Supplemental Figure 1B/Supplemental Figure 1B.tif
- Source Data/Supplemental Figure 1/Supplemental Figure 1C/
- Source Data/Supplemental Figure 1/Supplemental Figure 1C/Supplemental Figure 1C.jpg
- Source Data/Supplemental Figure 1/Supplemental Figure 1D/
- Source Data/Supplemental Figure 1/Supplemental Figure 1D/Supplemental Figure 1D.xlsx
- Source Data/Supplemental Figure 1/Supplemental Figure 1E/
- Source Data/Supplemental Figure 1/Supplemental Figure 1E/Supplemental Figure 1E.xlsx
- Source Data/Supplemental Figure 1/Supplemental Figure 1F/
- Source Data/Supplemental Figure 1/Supplemental Figure 1F/Supplemental Figure 1F.tif
- Source Data/Supplemental Figure 1/Supplemental Figure 1G/
- Source Data/Supplemental Figure 1/Supplemental Figure 1G/Supplemental Figure 1G.tif
- Source Data/Supplemental Figure 1/Supplemental Figure 1H/
- Source Data/Supplemental Figure 1/Supplemental Figure 1H/Supplemental Figure 1H.tif
- Source Data/Supplemental Figure 10/
- Source Data/Supplemental Figure 10/Supplemental Figure 10.xlsx
- Source Data/Supplemental Figure 2/
- Source Data/Supplemental Figure 2/Supplemental Figure 2A/
- Source Data/Supplemental Figure 2/Supplemental Figure 2A/Supplemental Figure 2A.xlsx
- Source Data/Supplemental Figure 2/Supplemental Figure 2B/
- Source Data/Supplemental Figure 2/Supplemental Figure 2B/Supplemental Figure 2B.tif
- Source Data/Supplemental Figure 2/Supplemental Figure 2C/
- Source Data/Supplemental Figure 2/Supplemental Figure 2C/Supplemental Figure 2C.tif
- Source Data/Supplemental Figure 2/Supplemental Figure 2E/
- Source Data/Supplemental Figure 2/Supplemental Figure 2E/Mexico mutation.ab1
- Source Data/Supplemental Figure 2/Supplemental Figure 2E/repaired Colorado locus.ab1
- Source Data/Supplemental Figure 2/Supplemental Figure 2F/
- Source Data/Supplemental Figure 2/Supplemental Figure 2F/Supplemental Figure 2F.xlsx
- Source Data/Supplemental Figure 2/Supplemental Figure 2G/
- Source Data/Supplemental Figure 2/Supplemental Figure 2G/C2.png
- Source Data/Supplemental Figure 2/Supplemental Figure 2G/C4.png
- Source Data/Supplemental Figure 4/
- Source Data/Supplemental Figure 4/Supplemental Figure 4/
- Source Data/Supplemental Figure 4/Supplemental Figure 4/Supplemental Figure 4.xlsx
- Source Data/Supplemental Figure 5/
- Source Data/Supplemental Figure 5/Supplemental Figure 5B/
- Source Data/Supplemental Figure 5/Supplemental Figure 5B/Supplemental Figure 5B.xlsx
- Source Data/Supplemental Figure 5/Supplemental Figure 5D/
- Source Data/Supplemental Figure 5/Supplemental Figure 5D/Supplemental Figure 5D.xlsx
- Source Data/Supplemental Figure 5/Supplemental Figure 5E/
- Source Data/Supplemental Figure 5/Supplemental Figure 5E/Supplemental Figure 5E.tif
- Source Data/Supplemental Figure 5/Supplemental Figure 5F/
- Source Data/Supplemental Figure 5/Supplemental Figure 5F/A18 MW_537904-4_4Phf__D09.ab1
- Source Data/Supplemental Figure 5/Supplemental Figure 5F/A31 MW_537904-5_5Phf__E09.ab1
- Source Data/Supplemental Figure 5/Supplemental Figure 5F/B10 MW_537904-2_2Phf__B09.ab1
- Source Data/Supplemental Figure 5/Supplemental Figure 5F/B24 MW_537904-3_3Phf__C09.ab1
- Source Data/Supplemental Figure 5/Supplemental Figure 5H/
- Source Data/Supplemental Figure 5/Supplemental Figure 5H/Supplemental Figure 5H.xlsx
- Source Data/Supplemental Figure 6/
- Source Data/Supplemental Figure 6/Supplemental Figure 6.xlsx
- Source Data/Supplemental Figure 8/
- Source Data/Supplemental Figure 8/Supplemental Figure 8C/
- Source Data/Supplemental Figure 8/Supplemental Figure 8C/Supplemental Figure 8C.xlsx
- Source Data/Supplemental Figure 8/Supplemental Figure 8D/
- Source Data/Supplemental Figure 8/Supplemental Figure 8D/Supplemental Figure 8D.xlsx
- Source Data/Supplemental Figure 8/Supplemental Figure 8E/
- Source Data/Supplemental Figure 8/Supplemental Figure 8E/Supplemental Figure 8E.xlsx
- Source Data/Supplemental Figure 8/Supplemental Figure 8F/
- Source Data/Supplemental Figure 8/Supplemental Figure 8F/119C MW_636305-9_AR_A07.ab1
- Source Data/Supplemental Figure 8/Supplemental Figure 8F/124C MW_636305-10_AR_B07.ab1
- Source Data/Supplemental Figure 8/Supplemental Figure 8F/28B MW_636305-4_AR_D06.ab1
- Source Data/Supplemental Figure 8/Supplemental Figure 8F/32C MW_636305-5_AR_E06.ab1
- Source Data/Supplemental Figure 8/Supplemental Figure 8F/36A MW_636305-1_AR_A06.ab1
- Source Data/Supplemental Figure 8/Supplemental Figure 8F/48C MW_636305-6_AR_F06.ab1
- Source Data/Supplemental Figure 8/Supplemental Figure 8F/65B MW_636305-14_AR_F07.ab1
- Source Data/Supplemental Figure 8/Supplemental Figure 8F/78A MW_636305-2_AR_B06.ab1
- Source Data/Supplemental Figure 8/Supplemental Figure 8F/80C MW_636305-7_AR_G06.ab1
- Source Data/Supplemental Figure 8/Supplemental Figure 8F/89A MW_636305-3_AR_C06.ab1
- Source Data/Supplemental Figure 8/Supplemental Figure 8F/95C MW_636305-8_AR_H06.ab1
- Source Data/Supplemental Figure 8/Supplemental Figure 8G/
- Source Data/Supplemental Figure 8/Supplemental Figure 8G/Supplemental Figure 8G.xlsx
- Source Data/Supplemental Figure 8/Supplemental Figure 8H/
- Source Data/Supplemental Figure 8/Supplemental Figure 8H/125 fibroMW_701270-2_264_2__B11.ab1
- Source Data/Supplemental Figure 8/Supplemental Figure 8H/125 iPSCMW_701270-3_264_3__C11.ab1
- Source Data/Supplemental Figure 8/Supplemental Figure 8H/125 iSCMW_701270-4_264_4__D11.ab1
- Source Data/Supplemental Figure 8/Supplemental Figure 8H/CO1 fibros MW_701270-5_264_5__E11.ab1
