# Supplementary material for: A scalable and cGMP-compatible autologous organotypic cell therapy for Dystrophic Epidermolysis Bullosa
Source: Nat Commun. 2024 Jul 11;15:5834. doi: 10.1038/s41467-024-49400-z (PMC11239819; doi:10.1038/s41467-024-49400-z)
Supplement: Supplementary file 8 — Source Data [file 41467_2024_49400_MOESM8_ESM.zip › Source Data/Figure 1/Figure 1C/Figure 1C.xlsx]

## Sheet: 1C
sgRNA (n=6)	efficiency by TIDE	R2 by TIDE		sgRNA	average	STDEV
C1	4.2	0.99		C1	2.4	1.01587
C1	2.7	0.99		C2	47.9833	7.04881
C1	1.5	0.99		C3	1.48333	0.793515
C1	1.4	0.99		C4	56.05	7.64009
C1	2.3	0.99		C5	25.3333	2.20424
C1	2.3	0.99		C6	28.6333	4.55397
C2	40.2	0.96
C2	38.3	0.97
C2	54.4	0.93
C2	54.3	0.81		ttest
C2	49.4	0.95		C1/C2	2.28396e-08
C2	51.3	0.94		C2/C3	1.81368e-08
C3	2.8	0.99		C1/C3	0.112146
C3	2	0.99
C3	0.7	0.99		C4/C5	2.63215e-06
C3	0.8	0.99		C5/C6	0.141196
C3	1.3	0.99		C4/C6	1.94685e-05
C3	1.3	0.99
C4	45	0.97		C2/C4	0.0865035
C4	50.2	0.95
C4	54.4	0.89
C4	60.3	0.96
C4	65.7	0.95
C4	60.7	0.93
C5	28.6	0.98
C5	26.8	0.99
C5	23.2	0.99
C5	22.8	0.99
C5	25.8	0.99
C5	24.8	0.99
C6	34.8	0.98
C6	32.5	0.98
C6	24.6	0.99
C6	23.3	0.99
C6	30	0.98
C6	26.6	0.99

## Sheet: 1C scatter overlay
sgRNA (n=6)	scatter position	efficiency by TIDE	R2 by TIDE		sgRNA	average	STDEV
C1	0.85	4.2	0.99		C1	2.4	1.01587
C1	0.85	2.7	0.99		C2	47.9833	7.04881
C1	0.85	1.5	0.99		C3	1.48333	0.793515
C1	0.85	1.4	0.99		C4	56.05	7.64009
C1	0.85	2.3	0.99		C5	25.3333	2.20424
C1	0.85	2.3	0.99		C6	28.6333	4.55397
C2	1.85	40.2	0.96
C2	1.85	38.3	0.97
C2	1.85	54.4	0.93
C2	1.85	54.3	0.81		ttest
C2	1.85	49.4	0.95		C1/C2	2.28396e-08
C2	1.85	51.3	0.94		C2/C3	1.81368e-08
C3	2.85	2.8	0.99		C1/C3	0.112146
C3	2.85	2	0.99
C3	2.85	0.7	0.99		C4/C5	2.63215e-06
C3	2.85	0.8	0.99		C5/C6	0.141196
C3	2.85	1.3	0.99		C4/C6	1.94685e-05
C3	2.85	1.3	0.99
C4	3.85	45	0.97		C2/C4	0.0865035
C4	3.85	50.2	0.95
C4	3.85	54.4	0.89
C4	3.85	60.3	0.96
C4	3.85	65.7	0.95
C4	3.85	60.7	0.93
C5	4.85	28.6	0.98
C5	4.85	26.8	0.99
C5	4.85	23.2	0.99
C5	4.85	22.8	0.99
C5	4.85	25.8	0.99
C5	4.85	24.8	0.99
C6	5.85	34.8	0.98
C6	5.85	32.5	0.98
C6	5.85	24.6	0.99
C6	5.85	23.3	0.99
C6	5.85	30	0.98
C6	5.85	26.6	0.99
