# Supplementary material for: A scalable and cGMP-compatible autologous organotypic cell therapy for Dystrophic Epidermolysis Bullosa
Source: Nat Commun. 2024 Jul 11;15:5834. doi: 10.1038/s41467-024-49400-z (PMC11239819; doi:10.1038/s41467-024-49400-z)
Supplement: Supplementary file 8 — Source Data [file 41467_2024_49400_MOESM8_ESM.zip › Source Data/Figure 1/Figure 1D/Figure 1D.xlsx]

## Sheet: 1D
	efficiency by TIDE in indicated cell type
	wt	wt	wt	wt	wt	wt	DEB125	DEB125	DEB125	DEB125	DEB125	DEB125	CO2	CO2	CO2	CO2	CO2	CO2
sgRNA C4	20.6	23.8	25.6	23.3	22.1	20.1	41.2	42.7	31.5	37.4	31.5	35.7	55.2	56.2	61.2	62.9	66.6	68.4
sgRNA C2	36.9	35	30.8	30.5	sample lost	33.6	41.1	43.9	44.3	37.8	32.7	43.2	47.5	49.4	48.5	43.7	46.1	53
average/STDEV:
	wt (off target)	stdev					DEB125 (het. on target)	stdev					CO2 (hom. on target)	stdev
sgRNA C4	22.5833	2.07019					36.6667	4.72892					61.75	5.3493
sgRNA C2	33.36	2.73916					40.5	4.51176					48.0333	3.14812
normalize by CO2
	wt (off target)	stdev					DEB125 (het. on target)	stdev					CO2 (hom. on target)	stdev
sgRNA C4	0.365722	0.0335253					0.593792	0.0765817					1	0.0866283
sgRNA C2	0.694518	0.0570262					0.843164	0.0939298					1	0.0655403
switch rows
	wt (off target)	stdev					DEB125 (het. on target)	stdev					CO2 (hom. on target)	stdev
C2	0.694518	0.0570262					0.843164	0.0939298					1	0.0655403
C4	0.365722	0.0335253					0.593792	0.0765817					1	0.0866283
									ttest
									C2 wt/C2 125		0.0131116
									C2 wt/C2 CO2		1.90779e-05
									C2 125/C2 CO2		0.00731421
									C4 wt/C4 125		5.48187e-05
									C4 wt/C4 CO2		1.22258e-08
									C4 125/C4 CO2		6.1811e-06

## Sheet: 1D scatter overlay
	efficiency by TIDE in indicated cell type
	wt	wt	wt	wt	wt	wt	DEB125	DEB125	DEB125	DEB125	DEB125	DEB125	CO2	CO2	CO2	CO2	CO2	CO2
sgRNA C4	20.6	23.8	25.6	23.3	22.1	20.1	41.2	42.7	31.5	37.4	31.5	35.7	55.2	56.2	61.2	62.9	66.6	68.4
sgRNA C2	36.9	35	30.8	30.5	sample lost	33.6	41.1	43.9	44.3	37.8	32.7	43.2	47.5	49.4	48.5	43.7	46.1	53
normalize by CO2 average
sgRNA C4	0.333603	0.385425	0.414575	0.377328	0.357895	0.325506	0.667206	0.691498	0.510121	0.605668	0.510121	0.578138	0.893927	0.910121	0.991093	1.01862	1.07854	1.10769
scatter position	1.7	1.7	1.7	1.7	1.7	1.7	1.93	1.93	1.93	1.93	1.93	1.93	2.15	2.15	2.15	2.15	2.15	2.15
sgRNA C2	0.768217	0.728661	0.641221	0.634976		0.699514	0.855656	0.913949	0.922276	0.786954	0.680777	0.899375	0.988897	1.02845	1.00972	0.909785	0.95975	1.1034
scatter position	0.7	0.7	0.7	0.7		0.7	0.93	0.93	0.93	0.93	0.93	0.93	1.15	1.15	1.15	1.15	1.15	1.15
average/STDEV
	wt (off target)	stdev					DEB125 (het. on target)	stdev					CO2 (hom. on target)	stdev
C4	22.5833	2.07019					36.6667	4.72892					61.75	5.3493
C2	33.36	2.73916					40.5	4.51176					48.0333	3.14812
normalize by CO2
	wt (off target)	stdev					DEB125 (het. on target)	stdev					CO2 (hom. on target)	stdev
C4	0.365722	0.0335253					0.593792	0.0765817					1	0.0866283
C2	0.694518	0.0570262					0.843164	0.0939298					1	0.0655403
switch rows
	wt (off target)	stdev					DEB125 (het. on target)	stdev					CO2 (hom. on target)	stdev
C2	0.694518	0.0570262					0.843164	0.0939298					1	0.0655403
C4	0.365722	0.0335253					0.593792	0.0765817					1	0.0866283
				ttest
				C2 wt/C2 125		0.0131116
				C2 wt/C2 CO2		1.90779e-05
				C2 125/C2 CO2		0.00731421
				C4 wt/C4 125		5.48187e-05
				C4 wt/C4 CO2		1.22258e-08
				C4 125/C4 CO2		6.1811e-06
