# Supplementary material for: A scalable and cGMP-compatible autologous organotypic cell therapy for Dystrophic Epidermolysis Bullosa
Source: Nat Commun. 2024 Jul 11;15:5834. doi: 10.1038/s41467-024-49400-z (PMC11239819; doi:10.1038/s41467-024-49400-z)
Supplement: Supplementary file 8 — Source Data [file 41467_2024_49400_MOESM8_ESM.zip › Source Data/Figure 1/Figure 1E/Figure 1E.xlsx]

## Sheet: Sheet1
ddPCR43	FAM	HEX	FAM/HEX	patient
ssODN-/C2	6.93	131	0.0529008	CO2
ssODN-/C4	3.27	155	0.0210968	CO2
Ctrl	0.478	138	0.00346377	CO2
ssODN+/C2	16.4	169	0.0970414	CO2
ssODN+/C4	10.4	211	0.0492891	CO2
Ctrl	1.97	191	0.0103141	CO2
