# Supplementary material for: A scalable and cGMP-compatible autologous organotypic cell therapy for Dystrophic Epidermolysis Bullosa
Source: Nat Commun. 2024 Jul 11;15:5834. doi: 10.1038/s41467-024-49400-z (PMC11239819; doi:10.1038/s41467-024-49400-z)
Supplement: Supplementary file 8 — Source Data [file 41467_2024_49400_MOESM8_ESM.zip › Source Data/Figure 2/Figure 2A/Figure 2A.xlsx]

## Sheet: Sheet1
patient	Cas9	FAM HEX	edited cells%
CO1	SpiFy	3.25	3.05164
		213
CO1	HiFi	4.57	4.09865
		223
CO1	SpiFy Ctrl	0.339	0.312442
		217
CO2	SpiFy	10.9	6.10644
		357
CO2	HiFi	10.8	6.79245
		318
CO2	HiFi Ctrl	1.45	0.349398
		830
