# Supplementary material for: A scalable and cGMP-compatible autologous organotypic cell therapy for Dystrophic Epidermolysis Bullosa
Source: Nat Commun. 2024 Jul 11;15:5834. doi: 10.1038/s41467-024-49400-z (PMC11239819; doi:10.1038/s41467-024-49400-z)
Supplement: Supplementary file 8 — Source Data [file 41467_2024_49400_MOESM8_ESM.zip › Source Data/Figure 2/Figure 2B/Figure 2B.xlsx]

## Sheet: 2B
					Ctrl (n=3)	C4 (n=5)
					0.283288	4.01533
					0.294349	4.17822
					0.349398	3.8979		ttest
						4.02139		0.000309131
						6.10644
				average	0.309011	4.44385
				stdev	0.0354101	0.934738
				SEM	0.020444	0.418028

## Sheet: 2B scatter overlay
				scatter position	Ctrl (n=3)	C4 (n=5)	scatter position
				0.85	0.283288	4.01533	1.85
				0.85	0.294349	4.17822	1.85
				0.85	0.349398	3.8979	1.85	ttest
						4.02139	1.85	0.000309131
						6.10644	1.85
				average	0.309011	4.44385
				stdev	0.0354101	0.934738
				SEM	0.020444	0.418028
