# Supplementary material for: A scalable and cGMP-compatible autologous organotypic cell therapy for Dystrophic Epidermolysis Bullosa
Source: Nat Commun. 2024 Jul 11;15:5834. doi: 10.1038/s41467-024-49400-z (PMC11239819; doi:10.1038/s41467-024-49400-z)
Supplement: Supplementary file 8 — Source Data [file 41467_2024_49400_MOESM8_ESM.zip › Source Data/Figure 2/Figure 2C/Figure 2C.xlsx]

## Sheet: 2C
clone#	FAM	HEX	FAM/HEX
1	0.156	1418	0.000110014
2	1.88	1102	0.00170599
3	1.65	296	0.00557432
4	0	747	0
5	0.908	514	0.00176654
6	0	1022	0
7	0	544	0
8	0	984	0
9	0.257	600	0.000428333
10	0.0769	566	0.000135866
11	0.213	387	0.000550388
12	0.0833	46	0.00181087
13	0	339	0
14	0	110	0
15	12.7	23.7	0.535865
16	0	25.6	0
17	0.969	1005	0.000964179
18	0	1253	0
19	0.0806	1257	6.41209e-05
20	0.213	1478	0.000144114
21	3.91	1932	0.00202381
22	0.0681	1078	6.31725e-05
23	0	1361	0
24	0	1101	0
25	0.265	1118	0.00023703
26	0.144	51.8	0.00277992
27	0.239	195	0.00122564
28	0	132	0
29	0.177	212	0.000834906
30	0.079	118	0.000669492
31	0.0708	159	0.000445283
32	0.148	42.2	0.00350711
33	0	616	0
34	0.0803	396	0.000202778
35	0	243	0
36	0.085	427	0.000199063
37	0	563	0
38	0	544	0
39	0	644	0
40	0	402	0
41	0	134	0
42	0.15	223	0.000672646
43	0.0781	226	0.000345575
44	0.136	136	0.001
45	1.45	26.5	0.054717
46	0.135	27.1	0.00498155
47	0	36.1	0
48	169	285	0.592982
49	0.143	299	0.000478261
50	0	147	0
51	0	454	0
52	0.169	231	0.000731602
53	0.148	602	0.000245847
54	0.146	33.7	0.00433234
55	0.377	116	0.00325
56	0.157	93.7	0.00167556
57	0	100	0
58	0	125	0
59	0	31.5	0
60	0.0721	4.84	0.0148967
61	0	43.7	0
62	0.076	24.4	0.00311475
63	0.0722	85.9	0.000840512
64	6.36	10.3	0.617476
