# Supplementary material for: A scalable and cGMP-compatible autologous organotypic cell therapy for Dystrophic Epidermolysis Bullosa
Source: Nat Commun. 2024 Jul 11;15:5834. doi: 10.1038/s41467-024-49400-z (PMC11239819; doi:10.1038/s41467-024-49400-z)
Supplement: Supplementary file 8 — Source Data [file 41467_2024_49400_MOESM8_ESM.zip › Source Data/Figure 2/Figure 2I/Figure 2I.xlsx]

## Sheet: Sheet1
line	Tra-1-60/CD90
CO1 131	98.2
CO1 173	99.9
CO2 65B	100
DEB125-1	95.8
