# Supplementary material for: A scalable and cGMP-compatible autologous organotypic cell therapy for Dystrophic Epidermolysis Bullosa
Source: Nat Commun. 2024 Jul 11;15:5834. doi: 10.1038/s41467-024-49400-z (PMC11239819; doi:10.1038/s41467-024-49400-z)
Supplement: Supplementary file 8 — Source Data [file 41467_2024_49400_MOESM8_ESM.zip › Source Data/Figure 3/Figure 3.xlsx]

## Sheet: Figure 3
Figure 3 Panel C	n= 2 FPKM for bulk RNA-seq replicates for H9 Differentiation timepoints and 1 replicate for NHK= normal human keratinocytes
	ITGA6
H9-D0	36.4126	32.0362
H9-D7	6.9791	6.69937
H9-D21	16.1115	23.736
H9-D45	27.3241	119.495
H9-iSC	213.098	90.4444
NHK	253.473
Figure 3 Panel g	%ITGA6, n= number of idependent differentiations, reported mean with SD
	Pre-Enrichment													ITGA6 Enriched
CO1-131 n=4	45.01	45.06	24.57	54.8										92.64	68.03	62.59	96.8
CO1-173 n=6	30.51	35.27	10.41	7.52	55.9	32.5								69.72	78.5	57.63	80.4	97.3	92.4
CO2-65(b) n=4	13.39	20.1	12.5	17.6										59.81	51.1	90	83
DEB125-1 n=9	2.11	3.5	5.64	5.23	9.35	11.54	20.72	16.37	11.3					26.89	40	27.19	23.2	47.74	35.18	64	85.67	37.4
DEB135-10 n=10	11	11.36	3.65		11.38	5.43	9.28	3.94	11.5	1.69	2.64			70	16.85	70		45.35	61.2	65.96	24.6	83.2	10.1	86.6
Figure 3 Panel h	%Coupling Efficiency, n= number of idependent differentiations, reported mean with SEM
CO1-131 n=4	77.38	95	18.6	44
CO1-173 n=6	48.57	40.78	23.8	150	211	285.2
CO2-65(b) n=4	101.39	100.89	94.4	18.3
DEB125-1 n=9	47.61	13.55	2.09	3.33	22.5	6.94	28.67	148.8	41
DEB135-10 n=10	30	3	47.5	13.3333	65	158.333	100	80.5556	66.6667	93.3333
