# Supplementary material for: A scalable and cGMP-compatible autologous organotypic cell therapy for Dystrophic Epidermolysis Bullosa
Source: Nat Commun. 2024 Jul 11;15:5834. doi: 10.1038/s41467-024-49400-z (PMC11239819; doi:10.1038/s41467-024-49400-z)
Supplement: Supplementary file 8 — Source Data [file 41467_2024_49400_MOESM8_ESM.zip › Source Data/Figure 4/Figure 4G/Figure 4G.xlsx]

## Sheet: Sheet1
in silico off target	cut site	internal Ctrl	corrected cut site
PAK4	0.035	0.035	-
HS3ST4	0.006	0.024	-
PAQR7/RP1-125I3.2	0.021	0.024	-
AC144450.2	0.035	0.003	0.032
SLC25A29	0.025	0.004	0.021
ZNF385A	0.008	0.023	-
CAPN12	0.019	0.028	-
Notch1	0.022	0.042	-
RP5-1159O4.1/MIOS	0.003	0.02	-
FXYD1/CTD-2527I21.4	0.007	0.014	-
MARS	0.026	0.04	-
UBE2I	0.017	0.017	-
RP11-334A14.8/SLC1A7	0.026	0.023	0.003
ZBED4	0.014	0.035	-
ZNF534	0.01	0.012	-
PADI3	0.019	0.027	-
VWA3A	0.013	0.025	-
UST	0.017	0.031	-
FAM207A	0.03	0.025	0.005
PRR26	0.017	0.008	0.009
PLXNA1	0.018	0.022	-
RBM10	0.012	0.017	-
VWF	0.014	0.029	-
OLFM1	0.014	0.012	0.002
TIMM44	0.019	0.016	0.003
LINC00710	0.013	0.015	-
