# Supplementary material for: A scalable and cGMP-compatible autologous organotypic cell therapy for Dystrophic Epidermolysis Bullosa
Source: Nat Commun. 2024 Jul 11;15:5834. doi: 10.1038/s41467-024-49400-z (PMC11239819; doi:10.1038/s41467-024-49400-z)
Supplement: Supplementary file 8 — Source Data [file 41467_2024_49400_MOESM8_ESM.zip › Source Data/Figure 4/Figure 4H/Figure 4H.xlsx]

## Sheet: DEB125 fibroblasts
Chr	Position	Gene	Ref Transcript	Ref	Var	Filtered Depth	Filtered Ref Reads	Filtered Var Reads	dbSNP150 ID	Gnomad%	CLINVAR ID	COSMIC84 ID	CDS Change	VAF%	AA Change	Whitelist	Status	Ref Transcript.ncbi	CDS Change.mutalyzer	AA Change.mutalyzer	Chromosomal Location.mutalyzer	Comment snippet
chr12	12871199	CDKN1B	ENST00000228872	G	A	1358	698	660	rs149775942	0.36	RCV000227466.2|RCV000249781.1|RCV000395788.1	NA	426G>A	48.6	T142T	NO	CHECK_COMPOUND					The p.Thr142Thr (c.426G>A, p.T142T) variant in the CDKN1B gene results in a substitution of a threonine for the wild-type threonine at codon 142
5% cut-off
chr12	12871200	CDKN1B	ENST00000228872	G	A	1351	1302	49	NA	0	NA	NA	427G>A	3.63	G143R	NO	NOT_REPORTED					The p.Gly143Arg (c.427G>A, p.G143R) variant in the CDKN1B gene results in a substitution of an arginine for the wild-type glycine at codon 143
chr16	2131695	TSC2	ENST00000219476	C	T	1416	1384	32	rs753907159	0.0029	RCV000444929.1	NA	3710C>T	2.26	A1237V	NO	NOT_REPORTED					The p.Ala1237Val (c.3710C>T, p.A1237V) variant in the TSC2 gene results in a substitution of a valine for the wild-type alanine at codon 1237
chr7	140482926	BRAF	ENST00000288602	AG	A	1159	1136	18	NA	0	NA	COSM1448632	1208delC	1.55	P403fs	NO	NOT_REPORTED	NM_004333.4	c.1208del	p.Pro403Leufs*8	g.140482933del	The p.Pro403fs (c.1208del, p.P403fs) variant in the BRAF gene results in a frameshift
chr4	55961784	KDR	ENST00000263923	G	A	1198	1184	14	NA	0	NA	NA	2777C>T	1.17	T926I	NO	NOT_REPORTED					The p.Thr926Ile (c.2777C>T, p.T926I) variant in the KDR gene results in a substitution of an isoleucine for the wild-type threonine at codon 926
chr8	38272100	FGFR1	ENST00000447712	C	CT	1027	1011	12	NA	0.0025	NA	NA	2024_2025insA	1.17	R675fs	NO	NOT_REPORTED	NM_023110.2	c.2024_2025insA	p.Ile676Aspfs*7	g.38272100_38272101insT	The p.Ile676fs (c.2024_2025insA, p.I676fs) variant in the FGFR1 gene results in a frameshift
chr6	43748560	VEGFA	ENST00000372055	T	C	1467	1451	16	NA	0	NA	NA	1054T>C	1.09	C352R	NO	NOT_REPORTED					The p.Cys352Arg (c.1054T>C, p.C352R) variant in the VEGFA gene results in a substitution of an arginine for the wild-type cysteine at codon 352
chr10	8100727	GATA3	ENST00000379328	TC	T	1176	1162	12	rs776668722	0.0004	NA	COSM1349268	702delC	1.02	F234fs	NO	NOT_REPORTED	NM_001002295.1	c.708del	p.Ser237Alafs*29	g.8100734del	The p.Ser237fs (c.708del, p.S237fs) variant in the GATA3 gene results in a frameshift
#stamp_postprocess v1.5
#filedate=20200117-110030

## Sheet: DEB125-1 iPSC
Chr	Position	Gene	Ref Transcript	Ref	Var	Filtered Depth	Filtered Ref Reads	Filtered Var Reads	dbSNP150 ID	Gnomad%	CLINVAR ID	COSMIC84 ID	CDS Change	VAF%	AA Change	Whitelist	Status	Ref Transcript.ncbi	CDS Change.mutalyzer	AA Change.mutalyzer	Chromosomal Location.mutalyzer	Comment snippet
5% cut-off
chr8	38272100	FGFR1	ENST00000447712	C	CT	1299	1274	17	NA	0.0025	NA	NA	2024_2025insA	1.31	R675fs	NO	NOT_REPORTED	NM_023110.2	c.2024_2025insA	p.Ile676Aspfs*7	g.38272100_38272101insT	The p.Ile676fs (c.2024_2025insA, p.I676fs) variant in the FGFR1 gene results in a frameshift
chr10	89685270	PTEN	ENST00000371953	GT	G	458	452	6	NA	0	NA	NA	166delT	1.31	F56fs	NO	NOT_REPORTED	NM_000314.4	c.170del	p.Leu57Trpfs*42	g.89685275del	The p.Leu57fs (c.170del, p.L57fs) variant in the PTEN gene results in a frameshift
chr17	29553477	NF1	ENST00000358273	AC	A	862	851	10	rs747195556	0	RCV000492337.1	COSM3179618,COSM36864	2027delC	1.16	T676fs	NO	NOT_REPORTED	NM_001042492.2	c.2033del	p.Pro678Argfs*10	g.29553484del	The p.Pro678fs (c.2033del, p.P678fs) variant in the NF1 gene results in a frameshift
#stamp_postprocess v1.5
#filedate=20200203-145107

## Sheet: DEB125-1 iSC
Chr	Position	Gene	Ref Transcript	Ref	Var	Filtered Depth	Filtered Ref Reads	Filtered Var Reads	dbSNP150 ID	Gnomad%	CLINVAR ID	COSMIC84 ID	CDS Change	VAF%	AA Change	Whitelist	Status	Ref Transcript.ncbi	CDS Change.mutalyzer	AA Change.mutalyzer	Chromosomal Location.mutalyzer	Comment snippet
#stamp_postprocess v1.5
#filedate=20200117-110033

## Sheet: CO2 fibroblasts
Chr	Position	Gene	Ref Transcript	Ref	Var	Filtered Depth	Filtered Ref Reads	Filtered Var Reads	dbSNP150 ID	Gnomad%	CLINVAR ID	COSMIC84 ID	CDS Change	VAF%	AA Change	Whitelist	Status	Ref Transcript.ncbi	CDS Change.mutalyzer	AA Change.mutalyzer	Chromosomal Location.mutalyzer	Comment snippet
chr5	112175240	APC	ENST00000457016	G	C	2025	1068	956	rs1801166	0.43	RCV000000872.9|RCV000034389.3|RCV000035073.7|RCV000322880.1	COSM19099	3949G>C	47.21	E1317Q	NO	ACCEPT					The p.Glu1317Gln (c.3949G>C, p.E1317Q) mutation in the APC gene results in a substitution of a glutamine for the wild-type glutamic acid at codon 1317
5% cut-off
chr8	38272113	FGFR1	ENST00000447712	GCCTCGGGTGC	G	1259	1225	33	NA	0	NA	NA	2002_2011del	2.62	A668fs	NO	NOT_REPORTED	NM_023110.2	c.2002_2011del	p.Ala668Hisfs*43	g.38272114_38272123del	The p.Ala668fs (c.2002_2011del, p.A668fs) mutation in the FGFR1 gene results in a frameshift
chr17	29553477	NF1	ENST00000358273	AC	A	569	561	11	rs747195556	0	RCV000492337.1	COSM3179618,COSM36864	2027delC	1.93	T676fs	NO	NOT_REPORTED	NM_001042492.2	c.2033del	p.Pro678Argfs*10	g.29553484del	The p.Pro678fs (c.2033del, p.P678fs) mutation in the NF1 gene results in a frameshift
chr17	29496992	NF1	ENST00000358273	C	A	1234	1211	22	NA	0	NA	NA	563C>A	1.78	A188E	NO	NOT_REPORTED					The p.Ala188Glu (c.563C>A, p.A188E) mutation in the NF1 gene results in a substitution of a glutamic acid for the wild-type alanine at codon 188
chr19	10600322	KEAP1	ENST00000393623	A	C	962	950	12	NA	0	NA	NA	1531+2T>G	1.25	.	NO	NOT_REPORTED
chr8	128751215	MYC	ENST00000377970	A	C	756	748	8	NA	0	NA	NA	752A>C	1.06	E251A	NO	NOT_REPORTED					The p.Glu251Ala (c.752A>C, p.E251A) mutation in the MYC gene results in a substitution of an alanine for the wild-type glutamic acid at codon 251
#stamp_postprocess.exe v1.3
#filedate=20190305-101029

## Sheet: CO2-65B iPSC
Chr	Position	Gene	Ref Transcript	Ref	Var	Filtered Depth	Filtered Ref Reads	Filtered Var Reads	dbSNP150 ID	Gnomad%	CLINVAR ID	COSMIC84 ID	CDS Change	VAF%	AA Change	Whitelist	Status	Ref Transcript.ncbi	CDS Change.mutalyzer	AA Change.mutalyzer	Chromosomal Location.mutalyzer	Comment snippet
chr5	112175240	APC	ENST00000457016	G	C	1392	709	683	rs1801166	0.43	RCV000000872.9|RCV000034389.3|RCV000035073.7|RCV000322880.1	COSM19099	3949G>C	49.07	E1317Q	NO	ACCEPT					The p.Glu1317Gln (c.3949G>C, p.E1317Q) variant in the APC gene results in a substitution of a glutamine for the wild-type glutamic acid at codon 1317
chrX	66766415	AR	ENST00000374690	G	A	325	169	156	NA	0.0014	NA	NA	1427G>A	48	G476E	NO	ACCEPT					The p.Gly476Glu (c.1427G>A, p.G476E) variant in the AR gene results in a substitution of a glutamic acid for the wild-type glycine at codon 476
5% cut-off
chr17	41245586	BRCA1	ENST00000357654	C	CT	1862	1827	21	rs80357853	0.0012	RCV000031018.7|RCV000047661.6|RCV000130225.2|RCV000203641.3	NA	1961dupA	1.13	K654fs	NO	NOT_REPORTED	NM_007294.3	c.1961dup	p.Tyr655Valfs*18	g.41245594dup	The p.Tyr655fs (c.1961dup, p.Y655fs) variant in the BRCA1 gene results in a frameshift
chrX	47422383	ARAF	ENST00000377045	GC	G	537	532	6	NA	0	NA	COSM1468137	18delC	1.12	G6fs	NO	NOT_REPORTED	NM_001256196.1	c.23del	p.Pro8Leufs*26	g.47422389del	The p.Pro8fs (c.23del, p.P8fs) variant in the ARAF gene results in a frameshift
#stamp_postprocess v1.6
#filedate=20200403-103926

## Sheet: CO2-65B iSC
Chr	Position	Gene	Ref Transcript	Ref	Var	Filtered Depth	Filtered Ref Reads	Filtered Var Reads	dbSNP150 ID	Gnomad%	CLINVAR ID	COSMIC84 ID	CDS Change	VAF%	AA Change	Whitelist	Status	Ref Transcript.ncbi	CDS Change.mutalyzer	AA Change.mutalyzer	Chromosomal Location.mutalyzer	Comment snippet
chrX	66766415	AR	ENST00000374690	G	A	530	223	307	NA	0.0014	NA	NA	1427G>A	57.92	G476E	NO	ACCEPT					The p.Gly476Glu (c.1427G>A, p.G476E) variant in the AR gene results in a substitution of a glutamic acid for the wild-type glycine at codon 476
chr5	112175240	APC	ENST00000457016	G	C	2306	1190	1116	rs1801166	0.43	RCV000000872.9|RCV000034389.3|RCV000035073.7|RCV000322880.1	COSM19099	3949G>C	48.4	E1317Q	NO	ACCEPT					The p.Glu1317Gln (c.3949G>C, p.E1317Q) variant in the APC gene results in a substitution of a glutamine for the wild-type glutamic acid at codon 1317
5% cut-off
chr17	29496992	NF1	ENST00000358273	C	A	915	896	17	NA	0	NA	NA	563C>A	1.86	A188E	NO	NOT_REPORTED					The p.Ala188Glu (c.563C>A, p.A188E) variant in the NF1 gene results in a substitution of a glutamic acid for the wild-type alanine at codon 188
chr14	36988390	NKX2-1	ENST00000498187	A	C	595	589	6	NA	0	NA	NA	173T>G	1.01	V58G	NO	NOT_REPORTED					The p.Val58Gly (c.173T>G, p.V58G) variant in the NKX2-1 gene results in a substitution of a glycine for the wild-type valine at codon 58
#stamp_postprocess v1.6
#filedate=20200810-123724

## Sheet: CO2-48C iPSC
Chr	Position	Gene	Ref Transcript	Ref	Var	Filtered Depth	Filtered Ref Reads	Filtered Var Reads	dbSNP150 ID	Gnomad%	CLINVAR ID	COSMIC84 ID	CDS Change	VAF%	AA Change	Whitelist	Status	Ref Transcript.ncbi	CDS Change.mutalyzer	AA Change.mutalyzer	Chromosomal Location.mutalyzer	Comment snippet
chr5	112175240	APC	ENST00000457016	G	C	1835	933	902	rs1801166	0.43	RCV000000872.9|RCV000034389.3|RCV000035073.7|RCV000322880.1	COSM19099	3949G>C	49.16	E1317Q	NO	ACCEPT					The p.Glu1317Gln (c.3949G>C, p.E1317Q) variant in the APC gene results in a substitution of a glutamine for the wild-type glutamic acid at codon 1317
chrX	66766415	AR	ENST00000374690	G	A	329	172	157	NA	0.0014	NA	NA	1427G>A	47.72	G476E	NO	ACCEPT					The p.Gly476Glu (c.1427G>A, p.G476E) variant in the AR gene results in a substitution of a glutamic acid for the wild-type glycine at codon 476
5% cut-off
chr1	27023007	ARID1A	ENST00000324856	AGGC	A	244	238	6	rs769912952	0	NA	NA	114_116del	2.46	38_39del	NO	NOT_REPORTED	NM_006015.4	c.126_128del	p.Ala45del	g.27023020_27023022del	The p.Ala45del (c.126_128del, p.A45del) variant in the ARID1A gene
chr17	29579995	NF1	ENST00000358273	GA	G	738	729	8	NA	0	NA	COSM4706549,COSM4706550	4151delA	1.08	E1384fs	NO	NOT_REPORTED	NM_001042492.2	c.4157del	p.Lys1386Argfs*20	g.29580002del	The p.Lys1386fs (c.4157del, p.K1386fs) variant in the NF1 gene results in a frameshift
chr8	38272100	FGFR1	ENST00000447712	C	CT	1219	1198	13	NA	0.0025	NA	NA	2024_2025insA	1.07	R675fs	NO	NOT_REPORTED	NM_023110.2	c.2024_2025insA	p.Ile676Aspfs*7	g.38272100_38272101insT	The p.Ile676fs (c.2024_2025insA, p.I676fs) variant in the FGFR1 gene results in a frameshift
#stamp_postprocess v1.5
#filedate=20200203-145104

## Sheet: CO2-48C iSC
Chr	Position	Gene	Ref Transcript	Ref	Var	Filtered Depth	Filtered Ref Reads	Filtered Var Reads	dbSNP150 ID	Gnomad%	CLINVAR ID	COSMIC84 ID	CDS Change	VAF%	AA Change	Whitelist	Status	Ref Transcript.ncbi	CDS Change.mutalyzer	AA Change.mutalyzer	Chromosomal Location.mutalyzer	Comment snippet
chrX	66766415	AR	ENST00000374690	G	A	506	252	254	NA	0.0014	NA	NA	1427G>A	50.2	G476E	NO	ACCEPT					The p.Gly476Glu (c.1427G>A, p.G476E) variant in the AR gene results in a substitution of a glutamic acid for the wild-type glycine at codon 476
chr5	112175240	APC	ENST00000457016	G	C	1900	1005	895	rs1801166	0.43	RCV000000872.9|RCV000034389.3|RCV000035073.7|RCV000322880.1	COSM19099	3949G>C	47.11	E1317Q	NO	ACCEPT					The p.Glu1317Gln (c.3949G>C, p.E1317Q) variant in the APC gene results in a substitution of a glutamine for the wild-type glutamic acid at codon 1317
5% cut-off
chr1	27023007	ARID1A	ENST00000324856	AGGC	A	188	183	5	rs769912952	0	NA	NA	114_116del	2.66	38_39del	NO	NOT_REPORTED	NM_006015.4	c.126_128del	p.Ala45del	g.27023020_27023022del	The p.Ala45del (c.126_128del, p.A45del) variant in the ARID1A gene
chr7	128829074	SMO	ENST00000249373	CG	C	304	297	6	NA	0	NA	NA	83delG	1.97	R28fs	NO	NOT_REPORTED	NM_005631.4	c.88del	p.Ala30Argfs*25	g.128829080del	The p.Ala30fs (c.88del, p.A30fs) variant in the SMO gene results in a frameshift
chr8	38272100	FGFR1	ENST00000447712	C	CT	1207	1185	19	NA	0.0025	NA	NA	2024_2025insA	1.57	R675fs	NO	NOT_REPORTED	NM_023110.2	c.2024_2025insA	p.Ile676Aspfs*7	g.38272100_38272101insT	The p.Ile676fs (c.2024_2025insA, p.I676fs) variant in the FGFR1 gene results in a frameshift
chr5	1295227	TERT	.	A	G	467	462	5	NA	0	NA	NA	.	1.07	.	NO	NOT_REPORTED
chr17	41246531	BRCA1	ENST00000357654	CT	C	1846	1822	19	rs80357618	0	NA	COSM5852614,COSM5852615	1016delA	1.03	K339fs	NO	NOT_REPORTED	NM_007294.3	c.1016del	p.Lys339Argfs*2	g.41246538del	The p.Lys339fs (c.1016del, p.K339fs) variant in the BRCA1 gene results in a frameshift
#stamp_postprocess v1.5
#filedate=20200203-145058

## Sheet: CO1 fibroblasts
Chr	Position	Gene	Ref Transcript	Ref	Var	Filtered Depth	Filtered Ref Reads	Filtered Var Reads	dbSNP150 ID	Gnomad%	CLINVAR ID	COSMIC84 ID	CDS Change	VAF%	AA Change	Whitelist	Status	Ref Transcript.ncbi	CDS Change.mutalyzer	AA Change.mutalyzer	Chromosomal Location.mutalyzer	Comment snippet
chr13	32914839	BRCA2	ENST00000380152	A	G	789	408	381	rs55953736	0.11	RCV000034456.4|RCV000113577.4|RCV000120324.5|RCV000131142.3|RCV000148423.1|RCV000167845.6|RCV000395640.1	COSM4985278,COSM4985277	6347A>G	48.29	H2116R	NO	ACCEPT					The p.His2116Arg (c.6347A>G, p.H2116R) variant in the BRCA2 gene results in a substitution of an arginine for the wild-type histidine at codon 2116
5% cut-off
chr1	155870355	RIT1	ENST00000368323	CA	C	590	582	7	NA	0	NA	COSM4721845	483delT	1.19	F161fs	NO	NOT_REPORTED	NM_001256821.1;NM_006912.5	c.534del;c.483del	p.Phe178Leufs*47;p.Phe161Leufs*47	g.155870361del;g.155870361del	The p.Phe178fs (c.534del, p.F178fs) variant in the RIT1 gene results in a frameshift;The p.Phe161fs (c.483del, p.F161fs) variant in the RIT1 gene results in a frameshift
chr13	32907420	BRCA2	ENST00000380152	G	GA	504	496	6	rs80359306	0.0013	RCV000031343.14|RCV000043897.9|RCV000131453.3|RCV000160269.3	COSM1163038,COSM1163039	1806dupA	1.19	G602fs	NO	NOT_REPORTED	NM_000059.3	c.1813dup	p.Ile605Asnfs*11	g.32907428dup	The p.Ile605fs (c.1813dup, p.I605fs) variant in the BRCA2 gene results in a frameshift
#stamp_postprocess v1.5
#filedate=20200203-145055

## Sheet: CO1-131 iPSC
Chr	Position	Gene	Ref Transcript	Ref	Var	Filtered Depth	Filtered Ref Reads	Filtered Var Reads	dbSNP150 ID	Gnomad%	CLINVAR ID	COSMIC84 ID	CDS Change	VAF%	AA Change	Whitelist	Status	Ref Transcript.ncbi	CDS Change.mutalyzer	AA Change.mutalyzer	Chromosomal Location.mutalyzer	Comment snippet
chr13	32914839	BRCA2	ENST00000380152	A	G	1805	970	835	rs55953736	0.11	RCV000034456.4|RCV000113577.4|RCV000120324.5|RCV000131142.3|RCV000148423.1|RCV000167845.6|RCV000395640.1	COSM4985278,COSM4985277	6347A>G	46.26	H2116R	NO	ACCEPT					The p.His2116Arg (c.6347A>G, p.H2116R) variant in the BRCA2 gene results in a substitution of an arginine for the wild-type histidine at codon 2116
chr3	178937755	PIK3CA	ENST00000263967	T	C	1213	1195	18	rs17849072	0	NA	NA	1930T>C	1.48	Y644H	NO	NOT_REPORTED					The p.Tyr644His (c.1930T>C, p.Y644H) variant in the PIK3CA gene results in a substitution of a histidine for the wild-type tyrosine at codon 644
chr10	8100727	GATA3	ENST00000379328	TC	T	1344	1324	17	rs776668722	0.0004	NA	COSM1349268	702delC	1.26	F234fs	NO	NOT_REPORTED	NM_001002295.1	c.708del	p.Ser237Alafs*29	g.8100734del	The p.Ser237fs (c.708del, p.S237fs) variant in the GATA3 gene results in a frameshift
#stamp_postprocess v1.6
#filedate=20200403-103923

[truncated: 3 more sheets: CO1-173 iPSC, CO1-131 iSC, CO1-173 iSC]
