# Supplementary material for: A scalable and cGMP-compatible autologous organotypic cell therapy for Dystrophic Epidermolysis Bullosa
Source: Nat Commun. 2024 Jul 11;15:5834. doi: 10.1038/s41467-024-49400-z (PMC11239819; doi:10.1038/s41467-024-49400-z)
Supplement: Supplementary file 8 — Source Data [file 41467_2024_49400_MOESM8_ESM.zip › Source Data/Figure 5/Figure 5.xlsx]

## Sheet: Figure 5
Figure5 Panel f	ITGB4 / CD90 composition flow analysis of expanded iSCs, used in mouse grafing assays
				ITGB4+									CD90+/ITGB4-
	CO1-131 n=7	99.2	99	98	99.6	99.9	99.9	99.1		0	0.062	0.13	0.042	0	0	0
	CO1-173 n=4	99.65	99.85	99.85	99.95					0.04	0	0	0.026
	CO2-65 n=3	93.2	84	98.85						4.66	3.3	0.54
	DEB-125 n=4	95.3	98.05	98.2	98.4					4.12	0.79	0.79	0.88
Figure 5 Panel i	Representative Alu-qPCR from organs of DEB125-1 derived iSC grafted mice at indicated time points.
			1 month n=3									6 month n=2
	10 ng Tert DNA	27.16	27.06	26.8	27.16	27.06	26.8	28.49	28.47	28.61		25.955	26.321	26.254	25.955	26.321	26.254
	1 ng Tert DNA	30.51	30.49	30.48	30.51	30.49	30.48	32.23	32.56			29.881		29.043	29.881		29.043
	0.1 ng Tert DNA	34.54	35.79	34.29	34.54	35.79	34.29	36.76	36.08	35.83		35.303	31.792	35.292	35.303	31.792	35.292
	Spleen	0										0
	Kidney	0										0
	Heart	0										0
	Liver	0										0
	Lung	0										0
	Brain	0										0
	Lymph Node	0										0
	Blood	0										0
	J2 Mouse DNA	0										0
Figure 5 Panel j	qRT-PCR detection of pluripotency marker expression (LIN28A, NANOG, OCT4 and SOX2) in the iSC product.
			H9-D0			CO1-131-iKC			CO1-173-iKC			CO2-65(B)-iKC			DEB125-iKC			DEB135-10-iKC			TERT KC
		LlN28A	1.02574	1.04247	0.959264	4.7556e-05	5.6164e-05	4.14e-05	0.000432	0.00053928	0.00034368	0.00015168	7.3257e-05	7.5317e-05	7.4624e-05	7.2583e-05	0.00010265	0.00017085	0.00015613	0.00017934	9.7787e-05	0.00013734	0.00011002
		NANOG	1.02574	0.97041	1.00463	0.040761	0.0478059	0.0313223	0.0250334	0.0270168	0.0310341	0.0414256	0.0373349	0.0402928	0.0177833	0.013571	0.018928	0.0149022	0.0149022	0.0140009	0.0026435	0.0033693	0.00289277
		OCT4	1.04247	0.959264	1	0.00310039	0.00320973	0.00432425	0.0036028	0.0108462	0.00465609	0.00152181	0.00282017	0.00184777	0.00579892	0.00689612	0.0064343	0.00590028	0.00535462	0.00585953	0.00111403	0.00120229	0.00099708
		SOX2	1.10445	0.941696	0.961483	8.4994e-09	8.4994e-09	8.4994e-09	0.00774063	0.00742531	0.00959612	0.0276483	0.0194826	0.0137287	0.00322459	0.00290617	0.0036028	0.0162697	0.0133996	0.0124159	0.00269282	0.00284636	0.00146319
