# Supplementary material for: A scalable and cGMP-compatible autologous organotypic cell therapy for Dystrophic Epidermolysis Bullosa
Source: Nat Commun. 2024 Jul 11;15:5834. doi: 10.1038/s41467-024-49400-z (PMC11239819; doi:10.1038/s41467-024-49400-z)
Supplement: Supplementary file 8 — Source Data [file 41467_2024_49400_MOESM8_ESM.zip › Source Data/Supplemental Figure 1/Supplemental Figure 1A/Supplemental Figure 1A.xls]

## Sheet: guides
# Name
# Sequence	tgaacctaatgtcaccatccagGGTGAAGATGGCCGCCCCGGCCAGGAGGGACCCCGAGGACTCACGgtggatcccgctggggaaagtgacagtgctgtgacttcagtcccctgcctgtgccctttgtaccccag
# Genome	hg19
# PAM	NGG
# Position	?
# Version	CRISPOR 5.01, 2024-03-15T23:23:25CET
# Results	http://crispor.org/crispor.py?batchId=wMY8uGIyrwfFCsfZRYSJ
#guideId	targetSeq	mitSpecScore	cfdSpecScore	offtargetCount	targetGenomeGeneLocus	Doench '16-Score	OldDoench '16-Score	Chari-Score	Xu-Score	Wu-Crispr-Score	Doench '14-Score	Wang-Score	Moreno-Mateos-Score	Azimuth in-vitro-Score	CCTop-Score	Out-of-Frame-Score	Lindel-Score	GrafEtAlStatus	grafType
19rev	CGGGGCGGCCATCTTCACCCTGG	84	92	98	exon:COL7A1	NotEnoughFlankSeq	NotEnoughFlankSeq	NotEnoughFlankSeq	NotEnoughFlankSeq	NotEnoughFlankSeq	NotEnoughFlankSeq	NotEnoughFlankSeq	NotEnoughFlankSeq	NotEnoughFlankSeq	NotEnoughFlankSeq	NotEnoughFlankSeq	NotEnoughFlankSeq	GrafOK
69forw	GGGACCCCGAGGACTCACGGTGG	82	90	103	exon:COL7A1	76	78	94	0.799802	78	47	95	61	72	73.5161	71	88	GrafOK
22forw	GAACCTAATGTCACCATCCAGGG	81	92	88	exon:COL7A1	NotEnoughFlankSeq	NotEnoughFlankSeq	NotEnoughFlankSeq	NotEnoughFlankSeq	NotEnoughFlankSeq	NotEnoughFlankSeq	NotEnoughFlankSeq	NotEnoughFlankSeq	NotEnoughFlankSeq	NotEnoughFlankSeq	NotEnoughFlankSeq	NotEnoughFlankSeq	GrafOK
45forw	TGAAGATGGCCGCCCCGGCCAGG	81	89	131	exon:COL7A1	NotEnoughFlankSeq	NotEnoughFlankSeq	NotEnoughFlankSeq	NotEnoughFlankSeq	NotEnoughFlankSeq	NotEnoughFlankSeq	NotEnoughFlankSeq	NotEnoughFlankSeq	NotEnoughFlankSeq	NotEnoughFlankSeq	NotEnoughFlankSeq	NotEnoughFlankSeq	ggc
21forw	TGAACCTAATGTCACCATCCAGG	80	91	110	exon:COL7A1	NotEnoughFlankSeq	NotEnoughFlankSeq	NotEnoughFlankSeq	NotEnoughFlankSeq	NotEnoughFlankSeq	NotEnoughFlankSeq	NotEnoughFlankSeq	NotEnoughFlankSeq	NotEnoughFlankSeq	NotEnoughFlankSeq	NotEnoughFlankSeq	NotEnoughFlankSeq	GrafOK
79forw	GGACTCACGGTGGATCCCGCTGG	80	95	46		42	40	56	0.021722	0	23	83	19	28	82.4942	67	84	GrafOK
5rev	TCACCCTGGATGGTGACATTAGG	74	89	153	exon:COL7A1	NotEnoughFlankSeq	NotEnoughFlankSeq	NotEnoughFlankSeq	NotEnoughFlankSeq	NotEnoughFlankSeq	NotEnoughFlankSeq	NotEnoughFlankSeq	NotEnoughFlankSeq	NotEnoughFlankSeq	NotEnoughFlankSeq	NotEnoughFlankSeq	NotEnoughFlankSeq	tt
40forw	CAGGGTGAAGATGGCCGCCCCGG	73	78	218	exon:COL7A1	NotEnoughFlankSeq	NotEnoughFlankSeq	NotEnoughFlankSeq	NotEnoughFlankSeq	NotEnoughFlankSeq	NotEnoughFlankSeq	NotEnoughFlankSeq	NotEnoughFlankSeq	NotEnoughFlankSeq	NotEnoughFlankSeq	NotEnoughFlankSeq	NotEnoughFlankSeq	GrafOK
43rev	TGAGTCCTCGGGGTCCCTCCTGG	70	83	162	exon:COL7A1	NotEnoughFlankSeq	NotEnoughFlankSeq	NotEnoughFlankSeq	NotEnoughFlankSeq	NotEnoughFlankSeq	NotEnoughFlankSeq	NotEnoughFlankSeq	NotEnoughFlankSeq	NotEnoughFlankSeq	NotEnoughFlankSeq	NotEnoughFlankSeq	NotEnoughFlankSeq	GrafOK
80forw	GACTCACGGTGGATCCCGCTGGG	70	98	27		50	45	74	-0.261783	0	3	58	62	57	60.2539	65	75	GrafOK
31forw	GTCACCATCCAGGGTGAAGATGG	67	81	213	exon:COL7A1	NotEnoughFlankSeq	NotEnoughFlankSeq	NotEnoughFlankSeq	NotEnoughFlankSeq	NotEnoughFlankSeq	NotEnoughFlankSeq	NotEnoughFlankSeq	NotEnoughFlankSeq	NotEnoughFlankSeq	NotEnoughFlankSeq	NotEnoughFlankSeq	NotEnoughFlankSeq	GrafOK
15rev	GCGGCCATCTTCACCCTGGATGG	66	82	150	exon:COL7A1	NotEnoughFlankSeq	NotEnoughFlankSeq	NotEnoughFlankSeq	NotEnoughFlankSeq	NotEnoughFlankSeq	NotEnoughFlankSeq	NotEnoughFlankSeq	NotEnoughFlankSeq	NotEnoughFlankSeq	NotEnoughFlankSeq	NotEnoughFlankSeq	NotEnoughFlankSeq	GrafOK
66forw	GGAGGGACCCCGAGGACTCACGG	66	85	229	exon:COL7A1	56	57	65	0.023007	55	21	77	48	55	79.1796	74	84	GrafOK
74rev	GCACTGTCACTTTCCCCAGCGGG	64	81	221	intron:COL7A1	59	59	27	-0.006124	0	45	61	30	53	72.415	71	75	GrafOK
81forw	ACTCACGGTGGATCCCGCTGGGG	62	95	58		68	73	94	0.596951	0	36	71	70	59	81.0611	59	70	GrafOK
37rev	CTCGGGGTCCCTCCTGGCCGGGG	60	76	224	exon:COL7A1	NotEnoughFlankSeq	NotEnoughFlankSeq	NotEnoughFlankSeq	NotEnoughFlankSeq	NotEnoughFlankSeq	NotEnoughFlankSeq	NotEnoughFlankSeq	NotEnoughFlankSeq	NotEnoughFlankSeq	NotEnoughFlankSeq	NotEnoughFlankSeq	NotEnoughFlankSeq	GrafOK
48forw	AGATGGCCGCCCCGGCCAGGAGG	60	84	206	exon:COL7A1	NotEnoughFlankSeq	NotEnoughFlankSeq	NotEnoughFlankSeq	NotEnoughFlankSeq	NotEnoughFlankSeq	NotEnoughFlankSeq	NotEnoughFlankSeq	NotEnoughFlankSeq	NotEnoughFlankSeq	NotEnoughFlankSeq	NotEnoughFlankSeq	NotEnoughFlankSeq	GrafOK
39rev	TCCTCGGGGTCCCTCCTGGCCGG	57	79	217	exon:COL7A1	NotEnoughFlankSeq	NotEnoughFlankSeq	NotEnoughFlankSeq	NotEnoughFlankSeq	NotEnoughFlankSeq	NotEnoughFlankSeq	NotEnoughFlankSeq	NotEnoughFlankSeq	NotEnoughFlankSeq	NotEnoughFlankSeq	NotEnoughFlankSeq	NotEnoughFlankSeq	GrafOK
55rev	CGGGATCCACCGTGAGTCCTCGG	56	91	77		40	45	6	-0.219722	0	1	33	67	65	54.6299	64	81	tt
58forw	CCCGGCCAGGAGGGACCCCGAGG	56	76	326	exon:COL7A1	60	66	97	0.646297	0	38	73	66	52	71.4138	64	79	GrafOK
75rev	AGCACTGTCACTTTCCCCAGCGG	56	76	245	intron:COL7A1	76	72	83	0.760003	79	48	71	65	58	65.9595	72	71	GrafOK
34rev	GGGGTCCCTCCTGGCCGGGGCGG	55	68	362	exon:COL7A1	NotEnoughFlankSeq	NotEnoughFlankSeq	NotEnoughFlankSeq	NotEnoughFlankSeq	NotEnoughFlankSeq	NotEnoughFlankSeq	NotEnoughFlankSeq	NotEnoughFlankSeq	NotEnoughFlankSeq	NotEnoughFlankSeq	NotEnoughFlankSeq	NotEnoughFlankSeq	GrafOK
111rev	GGGGTACAAAGGGCACAGGCAGG	54	77	302	intron:COL7A1	NotEnoughFlankSeq	NotEnoughFlankSeq	NotEnoughFlankSeq	NotEnoughFlankSeq	NotEnoughFlankSeq	NotEnoughFlankSeq	NotEnoughFlankSeq	NotEnoughFlankSeq	NotEnoughFlankSeq	NotEnoughFlankSeq	NotEnoughFlankSeq	NotEnoughFlankSeq	GrafOK
38rev	CCTCGGGGTCCCTCCTGGCCGGG	51	73	335	exon:COL7A1	NotEnoughFlankSeq	NotEnoughFlankSeq	NotEnoughFlankSeq	NotEnoughFlankSeq	NotEnoughFlankSeq	NotEnoughFlankSeq	NotEnoughFlankSeq	NotEnoughFlankSeq	NotEnoughFlankSeq	NotEnoughFlankSeq	NotEnoughFlankSeq	NotEnoughFlankSeq	ggc
53rev	GGATCCACCGTGAGTCCTCGGGG	48	95	47		67	68	85	-0.176703	80	60	75	28	37	69.2269	59	69	GrafOK
49forw	GATGGCCGCCCCGGCCAGGAGGG	47	68	501	exon:COL7A1	NotEnoughFlankSeq	NotEnoughFlankSeq	NotEnoughFlankSeq	NotEnoughFlankSeq	NotEnoughFlankSeq	NotEnoughFlankSeq	NotEnoughFlankSeq	NotEnoughFlankSeq	NotEnoughFlankSeq	NotEnoughFlankSeq	NotEnoughFlankSeq	NotEnoughFlankSeq	GrafOK
110rev	GGGTACAAAGGGCACAGGCAGGG	47	77	349	intron:COL7A1	NotEnoughFlankSeq	NotEnoughFlankSeq	NotEnoughFlankSeq	NotEnoughFlankSeq	NotEnoughFlankSeq	NotEnoughFlankSeq	NotEnoughFlankSeq	NotEnoughFlankSeq	NotEnoughFlankSeq	NotEnoughFlankSeq	NotEnoughFlankSeq	NotEnoughFlankSeq	GrafOK
54rev	GGGATCCACCGTGAGTCCTCGGG	46	90	103		45	45	61	-0.191875	0	2	52	56	52	68.8104	61	73	GrafOK
109rev	GGTACAAAGGGCACAGGCAGGGG	45	72	371	intron:COL7A1	NotEnoughFlankSeq	NotEnoughFlankSeq	NotEnoughFlankSeq	NotEnoughFlankSeq	NotEnoughFlankSeq	NotEnoughFlankSeq	NotEnoughFlankSeq	NotEnoughFlankSeq	NotEnoughFlankSeq	NotEnoughFlankSeq	NotEnoughFlankSeq	NotEnoughFlankSeq	GrafOK
