# Supplementary material for: A scalable and cGMP-compatible autologous organotypic cell therapy for Dystrophic Epidermolysis Bullosa
Source: Nat Commun. 2024 Jul 11;15:5834. doi: 10.1038/s41467-024-49400-z (PMC11239819; doi:10.1038/s41467-024-49400-z)
Supplement: Supplementary file 8 — Source Data [file 41467_2024_49400_MOESM8_ESM.zip › Source Data/Supplemental Figure 1/Supplemental Figure 1D/Supplemental Figure 1D.xlsx]

## Sheet: Sheet1
ddPCR43	FAM	HEX	%edited cells
ssODN-/C2	9.1	190	9.57895	DEB125
ssODN-/C4	2.6	196	2.65306	DEB125
ssODN+/C2	14.6	196	14.898	DEB125
ssODN+/C4	7.9	218	7.24771	DEB125
Ctrl	0.9	261	0.689655	DEB125
