# Supplementary material for: A scalable and cGMP-compatible autologous organotypic cell therapy for Dystrophic Epidermolysis Bullosa
Source: Nat Commun. 2024 Jul 11;15:5834. doi: 10.1038/s41467-024-49400-z (PMC11239819; doi:10.1038/s41467-024-49400-z)
Supplement: Supplementary file 8 — Source Data [file 41467_2024_49400_MOESM8_ESM.zip › Source Data/Supplemental Figure 1/Supplemental Figure 1E/Supplemental Figure 1E.xlsx]

## Sheet: Sheet1
sample	pmol	eff	R2								scatter position	scatter position
1	1	20	0.98	1	24.5	6.36396		1	20	29	0.85	0.85
2	2	46.9	0.97	2	43.35	5.02046		2	46.9	39.8	1.85	1.85
3	3	61.6	0.96	3	55.9	8.06102		3	61.6	50.2	2.85	2.85
4	5	60.8	0.95	5	55.15	7.99031		5	60.8	49.5	3.85	3.85
5	10	59.8	0.96	10	55.35	6.29325		10	59.8	50.9	4.85	4.85
6	10	0.3	0.99	10 (Ctrl)	0.45	0.212132		Ctrl	0.3	0.6	5.85	5.85
7	1	29	0.98
8	2	39.8	0.97
9	3	50.2	0.96
10	5	49.5	0.96
11	10	50.9	0.96
12	10	0.6	0.99
