# Supplementary material for: A scalable and cGMP-compatible autologous organotypic cell therapy for Dystrophic Epidermolysis Bullosa
Source: Nat Commun. 2024 Jul 11;15:5834. doi: 10.1038/s41467-024-49400-z (PMC11239819; doi:10.1038/s41467-024-49400-z)
Supplement: Supplementary file 8 — Source Data [file 41467_2024_49400_MOESM8_ESM.zip › Source Data/Supplemental Figure 10/Supplemental Figure 10.xlsx]

## Sheet: Supplementary Figure10
Supplementary Figure 10 Panel c	Alu-qPCR detecting TERT keratinocytes in mouse cells as indicated to determine the level of detection (LOD) and quantification (LOQ) for human DNA
	Lymph nodes			Brain cells			Kidney cells			Liver cells
1		42.737	39.72								40.571	40.838
3		40.832	40.832					38.296	44.756	38.892	38.419	39.778
10		40.278	42.43					47.495		36.144	39.452	42.45
30	42.644		42.599						43.12	40.347		38.042
100	44.723	42.198						42.287		39.088	40.457	36.91
300	43.242	42.059	40.21	47.371	38.67		42.687	48.026	46.631	38.512	39.832
1000	37.961	36.588	38.566	37.711	36.9		45.295	41.781	41.768	38.969	44.049	35.004
3000	35.513	36.05	34.396	38.502	36.015		42.195	45.237		38.262		34.428
10000	36.158	32.57		39.148	37.498		40.844	38.898		32.193	33.165	31.789
30000	31.698		31.974	31.175	31.182		39.324	41.412	42.61	31.006	32.939	30.294
100000	28.959	29.281		28.395	27.992		40.982	35.747	37.555	29.191	29.002	29.144
Supplementary Figure 10 Panel e	qRT-PCR of LIN28A to detect remnant iPS cells in expanded ITGA6-enriched iSC cultures.
NTC		10 ng			1 ng			0.1 ng
Baseline TERT	32.697	33.271	33.022	36.103	35.842		38.42	37.69
Baseline iPSC	18.082	17.987	18.004	21.593	21.577	21.85	25.437	25.487	25.563
CO2-65 iKC	36.787	35.632	36.668	38.538		38.353
CO1-131 iKC	37.575	36.676	36.241
100,000	19.836	19.99	20.018	19.872	19.839	19.918	19.937	19.866	19.941
10,000	23.43	23.692	23.649	23.544	23.491	23.468	23.508	23.592	23.646
1,000	27.056	27.112	27.129	27.542	27.316	27.527	27.6	27.557	27.645
100	30.644	30.707	30.357	31.319	31.038	30.977	31.781	31.762	31.908
10	33.541	33.637	33.404	35.237	35.547	34.672	35.203	36.093	35.573
1	35.526	35.462	35.802	37.769		37.519	35.766		36.385
T-TEST
Baseline iPSC	7.92109e-05			0.00016142			0.0173789
CO2-65 iKC	0.00470129			0.00632751			#DIV/0!
CO1-131 iKC	0.00439157			#DIV/0!			#DIV/0!
100,000	3.5056e-05			0.00394198			0.0124186
10,000	2.25261e-05			0.00521505			0.014843
1,000	0.000658059			0.00105861			0.0215997
100	0.00059608			0.000608942			0.0345046
10	0.0697438			0.0704957			0.0321591
1	0.000508276			0.0115547			0.0562415
Supplementary Figure 10. f	Mouse teratoma biodistribution assay with indicated iPS cell lines. Human-specific Alu-qPCR did not detect any metastasizing cells in mouse organs or blood.
		CO1-131 Teratoma				DEB125-1 Teratoma
10 ng Tert DNA	31.89	31.64	30.92		31	30.92	30.91
1 ng Tert DNA	35.03	36.13	34.87		34.86	34.68	34.71
0.1 ng Tert DNA	37.59	40.23	39.92		38.39	38.8	38.75
Teratoma Tumor	33.1	32.96	34.25		32.66	32.69	32.72
Blood	0	0	0		0	0	0
Kidney	0	0	0		0	0	0
Lung	0	0	0		0	0	0
Heart	0	0	0		0	0	0
Brain	0	0	0		0	0	0
spleen	0	0	0		0	0	0
liver	0	0	0		0	0	0
lymph Node	0	0	0		0	0	0
Ovary	0	0	0		0	0	0
Uterus	0	0	0		0	0	0
NTC (water)	0	0	0		0	0	0
Supplementary Figure 10. d	Alu-qPCR experiments performed on organs and blood of iSC grafted mice at 1-9 months, Controls =Tert KC DNA
	CO2-65-1 (1 month)	CO2-65-1 (1 month)	CO2-65-1 (1 month)	CO2-65-2 (1 month)	CO2-65-2 (1 month)	CO2-65-2 (1 month)	CO2-65-3 (1 month)	CO2-65-3 (1 month)	CO2-65-3 (1 month)	CO2-65-4 (1 month)	CO2-65-4 (1 month)	CO2-65-4 (1 month)
10 ng Tert DNA	29.25	29.33	29.59	29.25	29.33	29.59	31.32	31.08	31.13	29.8	29.93	29.92
1 ng Tert DNA	33	33.16	33.22	33	33.16	33.22	34.59	34.63	34.96	33.53	33.56	33.49
0.1 ng Tert DNA	38.67	38.67	37.42	38.67	38.67	37.42	39.27		38.27	36.93	36.97	37.73
Spleen
Liver
Kidney
Heart
Lung
Brain
Lymph Node
Blood	0
J2 Mouse DNA	0
	CO2-IM2-65-1 (3 month)	CO2-IM2-65-1 (3 month)	CO2-IM2-65-1 (3 month)	CO2-IM2-65-2 (3 month)	CO2-IM2-65-2 (3 month)	CO2-IM2-65-2 (3 month)
10 ng Tert DNA	30.37	30.21	30.08	30.37	30.21	30.08
1 ng Tert DNA	34	33.47	33.96	34	33.47	33.96
Spleen
Liver
Kidney
Heart
Lung
Brain
Lymph Node
Blood	0
J2 Mouse DNA	0
		DEB-125-1 (1 month)	DEB-125-1 (1 month)	DEB-125-1 (1 month)	DEB-125-2(1 month)	DEB-125-2(1 month)	DEB-125-2(1 month)	DEB-125-3(1 month)	DEB-125-3(1 month)	DEB-125-3(1 month)
10 ng Tert DNA		27.16	27.06	26.8	27.16	27.06	26.8	28.49	28.47	28.61
1 ng Tert DNA		30.51	30.49	30.48	30.51	30.49	30.48	32.23	32.56
0.1 ng Tert DNA		34.54	35.79	34.29	34.54	35.79	34.29	36.76	36.08	35.83
Spleen		0
Liver		0
Kidney		0
Heart		0
Lung		0
Brain		0
Lymph Node		0
Blood		0
J2 Mouse DNA		0
		DEB-125-1 (3 month)	DEB-125-1 (3 month)	DEB-125-1 (3 month)
10 ng Tert DNA		29.98	29.97	30.01
1 ng Tert DNA		33.87	33.75	34.24
0.1 ng Tert DNA		37	36.68	36.37
Spleen		0
Liver		0
Kidney		0
Heart		0
Lung		0
Brain		0
Lymph Node		0
Blood		0
J2 Mouse DNA		0
		DEB-125-1 (6 month)	DEB-125-1 (6 month)	DEB-125-1 (6 month)	DEB-125-2 (6 month)	DEB-125-2 (6 month)	DEB-125-2 (6 month)
10 ng Tert DNA		25.955	26.321	26.254	25.955	26.321	26.254
1 ng Tert DNA		29.881		29.043	29.881		29.043
0.1 ng Tert DNA		35.303	31.792	35.292	35.303	31.792	35.292
Spleen
Liver					0
Kidney					0
Heart					0
Lung					0
Brain					0
Lymph Node					0
Blood					0
J2 Mouse DNA					0
		CO1-IM3-131-3(1 month)	CO1-IM3-131-3(1 month)	CO1-IM3-131-3(1 month)				CO1-IM3-131-4 (1 month)	CO1-IM3-131-4 (1 month)	CO1-IM3-131-4 (1 month)	CO1-IM3-131-5 (1 month)	CO1-IM3-131-5 (1 month)	CO1-IM3-131-5 (1 month)	CO1-IM3-131-6 (1 month)	CO1-IM3-131-6 (1 month)	CO1-IM3-131-6 (1 month)	CO1-IM3-131-7(1 month)	CO1-IM3-131-7(1 month)	CO1-IM3-131-7(1 month)	CO1-IM3-131-8(1 month)	CO1-IM3-131-8(1 month)	CO1-IM3-131-8(1 month)
10 ng Tert DNA		27.31	27.11	27.42				27.31	27.11	27.42	26.6	26.88	26.96	26.6	26.88	26.96	28.68	28.58	28.86	28.68	28.58	28.86
1 ng Tert DNA		31.1	30.91	31.27				31.1	30.91	31.27	30.2	30.4	30.44	30.2	30.4	30.44	31.88	32.35	32.99	31.88	32.35	32.99
0.1 ng Tert DNA		35.08	35.74	35.84				35.08	35.74	35.84	34.14	34.68	33.5	34.14	34.68	33.5	36.6	36.68	36.52	36.6	36.68	36.52
Spleen		0
Liver		0
Kidney		0
Heart		0
Lung		0
Brain		0
Lymph Node		0
Blood		0
J2 Mouse DNA		0
		CO1-IM3-131-1(1 month)	CO1-IM3-131-1(1 month)	CO1-IM3-131-1(1 month)	CO1-IM3-131-2 (1 month)	CO1-IM3-131-2 (1 month)	CO1-IM3-131-2 (1 month)	CO1-IM3-131-3 (1 month)	CO1-IM3-131-3 (1 month)	CO1-IM3-131-3 (1 month)	CO1-IM3-131-4 (1 month)	CO1-IM3-131-4 (1 month)	CO1-IM3-131-4 (1 month)	CO1-IM3-131-5(1 month)	CO1-IM3-131-5(1 month)	CO1-IM3-131-5(1 month)	CO1-IM3-131-6(1 month)	CO1-IM3-131-6(1 month)	CO1-IM3-131-6(1 month)	CO1-IM3-131-7(1 month)	CO1-IM3-131-7(1 month)	CO1-IM3-131-7(1 month)
10 ng Tert DNA		30.19	30.05	29.77	30.19	30.05	29.77	30.19	30.05	29.77	26.422	26.327	26.14	26.422	26.327	26.14	26.422	26.327	26.14	30.46	30.38	30.52
1 ng Tert DNA		33.2	33.24	33.47	33.2	33.24	33.47	33.2	33.24	33.47	29.914	29.708	29.975	29.914	29.708	29.975	29.914	29.708	29.975	33.83	34.18	34.34
0.1 ng Tert DNA		36.21	39.12	35.42	36.21	39.12	35.42	36.21	39.12	35.42	32.3	32.12	32.967	32.3	32.12	32.967	32.3	32.12	32.967	39.28	36.36	38.31
Spleen
Liver		0
Kidney		0
Heart		0
Lung		0
Brain		0
Lymph Node		0
Blood		0
J2 Mouse DNA		0
		CO1-131-1(1 month)	CO1-131-1(1 month)	CO1-131-1(1 month)	CO1-131-2 (1 month)	CO1-131-2 (1 month)	CO1-131-2 (1 month)	CO1-131-3 (1 month)	CO1-131-3 (1 month)	CO1-131-3 (1 month)	CO1-131-4 (1 month)	CO1-131-4 (1 month)	CO1-131-4 (1 month)	CO1-131-5(1 month)	CO1-131-5(1 month)	CO1-131-5(1 month)	CO1-131-6(1 month)	CO1-131-6(1 month)	CO1-131-6(1 month)	CO1-131-7(1 month)	CO1-131-7(1 month)	CO1-131-7(1 month)	CO1-131-8 (1 month)	CO1-131-8 (1 month)	CO1-131-8 (1 month)	CO1-131-9 (1 month)	CO1-131-9 (1 month)	CO1-131-9 (1 month)	CO1-131-10 (1 month)	CO1-131-10 (1 month)	CO1-131-10 (1 month)	CO1-131-11(1 month)	CO1-131-11(1 month)	CO1-131-11(1 month)	CO1-131-12(1 month)	CO1-131-12(1 month)	CO1-131-12(1 month)	CO1-131-13 (1 month)	CO1-131-13 (1 month)	CO1-131-13 (1 month)
10 ng Tert DNA		27.31	27.11	27.42	27.31	27.11	27.42	26.6	26.88	26.96	26.6	26.88	26.96	28.68	28.58	28.86	28.68	28.58	28.86	30.19	30.05	29.77	30.19	30.05	29.77	30.19	30.05	29.77	26.422	26.327	26.14	26.422	26.327	26.14	26.422	26.327	26.14	30.46	30.38	30.52
1 ng Tert DNA		31.1	30.91	31.27	31.1	30.91	31.27	30.2	30.4	30.44	30.2	30.4	30.44	31.88	32.35	32.99	31.88	32.35	32.99	33.2	33.24	33.47	33.2	33.24	33.47	33.2	33.24	33.47	29.914	29.708	29.975	29.914	29.708	29.975	29.914	29.708	29.975	33.83	34.18	34.34
0.1 ng Tert DNA		35.08	35.74	35.84	35.08	35.74	35.84	34.14	34.68	33.5	34.14	34.68	33.5	36.6	36.68	36.52	36.6	36.68	36.52	36.21	39.12	35.42	36.21	39.12	35.42	36.21	39.12	35.42	32.3	32.12	32.967	32.3	32.12	32.967	32.3	32.12	32.967	39.28	36.36	38.31
Spleen		0
Liver		0																					0
Kidney		0																					0
Heart		0																					0
Lung		0																					0
Brain		0																					0
Lymph Node		0																					0
Blood		0																					0
J2 Mouse DNA		0
		CO1-131-1 (3 month)	CO1-131-1 (3 month)	CO1-131-1 (3 month)	CO1-131-2 (3 month)	CO1-131-2 (3 month)	CO1-131-2 (3 month)
10 ng Tert DNA		29.99	29.92	30.29	29.99	29.92	30.29
1 ng Tert DNA		33.52	33.59	33.62	33.52	33.59	33.62
0.1 ng Tert DNA		37.82	38.11	37.01	37.82	38.11	37.01
Spleen		0
Liver		0
Kidney		0
Heart		0
Lung		0
Brain		0
Lymph Node		0
Blood		0
J2 Mouse DNA		0
		CO1-173-1 (3 month)	CO1-173-1 (3 month)	CO1-173-1 (3 month)	CO1-173-2 (3 month)	CO1-173-2 (3 month)	CO1-173-2 (3 month)	CO1-173-3 (3 month)	CO1-173-3 (3 month)	CO1-173-3 (3 month)	CO1-173-4 (3 month)	CO1-173-4 (3 month)	CO1-173-4 (3 month)	CO1-173-5 (3 month)	CO1-173-5 (3 month)	CO1-173-5 (3 month)	CO1-173-6 (3 month)	CO1-173-6 (3 month)	CO1-173-6 (3 month)	CO1-173-7 (3 month)	CO1-173-7 (3 month)	CO1-173-7 (3 month)	CO1-173-8 (3 month)	CO1-173-8 (3 month)	CO1-173-8 (3 month)
10 ng Tert DNA		29.81	29.72	29.77	29.81	29.72	29.77	29.57	29.61	29.67	29.57	29.61	29.67	31.23	31.09	31.11	31.23	31.09	31.11	27.98	28.18	28.15	27.98	28.18	28.15
1 ng Tert DNA		32.74	33.23	33.25	32.74	33.23	33.25	33.19	33.34	33.13	33.19	33.34	33.13	34.26	34.69	34.74	34.26	34.69	34.74	32.14	31.74	32.19	32.14	31.74	32.19
0.1 ng Tert DNA		37.23	37.43	37.85	37.23	37.43	37.85	38.1	37.31	38.66	38.1	37.31	38.66	39.63	38.9	39.66	39.63	38.9	39.66	34.03	35.44	36.47	34.03	35.44	36.47
Spleen		0
Liver		0
Kidney		0
Heart		0
Lung		0
Brain		0
Lymph Node		0
Blood		0
J2 Mouse DNA		0
		CO1-173-1 (6 month)	CO1-173-1 (6 month)	CO1-173-1 (6 month)	CO1-173-2 (6 month)	CO1-173-2 (6 month)	CO1-173-2 (6 month)	CO1-173-3 (6month)	CO1-173-3 (6month)	CO1-173-3 (6month)	CO1-173-4 (6 month Dead)	CO1-173-4 (6 month Dead)	CO1-173-4 (6 month Dead)
10 ng Tert DNA		30.19	30.21	30.26	29.94	29.75	30.32	29.9	29.79	29.63	30.19	30.21	30.26
1 ng Tert DNA		33.75	33.7	34.1	33.77	33.63	33.75	33.5	33.11	33.58	33.75	33.7	34.1
0.1 ng Tert DNA		37.26	39.42	37.97	37.73	37.75	39.83	37.47	36.36	37.08	37.26	39.42	37.97
Spleen
Liver
Kidney		0
Heart		0
Lung		0
Brain		0
Lymph Node		0
Blood		0
J2 Mouse DNA		0
		DEB-125-37-14 -1 (1 month)	DEB-125-37-14 -1 (1 month)	DEB-125-37-14 -1 (1 month)				DEB-125-37-14 -2 (1 month)	DEB-125-37-14 -2 (1 month)	DEB-125-37-14 -2 (1 month)	DEB-125-37-14 -3 (1 month)	DEB-125-37-14 -3 (1 month)	DEB-125-37-14 -3 (1 month)
10 ng Tert DNA		29.78	29.85	29.94				29.78	29.85	29.94	28.49	28.47	28.61
1 ng Tert DNA		33.55	33.57	33.58				33.55	33.57	33.58	32.23	32.56
0.1 ng Tert DNA		37.89	38.03	37.62				37.89	38.03	37.62	36.76	36.08	35.83
Spleen		0
Liver		0
Kidney		0
Heart		0
Lung		0
Brain		0
Lymph Node		0
Blood		0
J2 Mouse DNA		0
		135-R10-1 (9 month)	135-R10-1 (9 month)	135-R10-1 (9 month)	135-R10-2 (9 month)	135-R10-2 (9 month)	135-R10-2 (9 month)	135-R10-3 (9 month)	135-R10-3 (9 month)	135-R10-3 (9 month)	135-R10-4 (9 month)	135-R10-4 (9 month)	135-R10-4 (9 month)	135-R10-5 (9 month)	135-R10-5 (9 month)	135-R10-5 (9 month)	135-R10-6 (9 month)	135-R10-6 (9 month)	135-R10-6 (9 month)
10 ng Tert DNA		31.7	31.8	31.38	29.98	29.97	30.01	28.8	28.85	28.86	28.8	28.85	28.86	27.99	27.7	27.84	27.99	27.7	27.84
1 ng Tert DNA					33.87	33.75	34.24	32.25	32.59	32.44	32.25	32.59	32.44	31.53	31.67	31.65	31.53	31.67	31.65
0.1 ng Tert DNA					37	36.68	36.37	35.85	35.92	36.14	35.85	35.92	36.14	35.16	35.54	35.32	35.16	35.54	35.32
Spleen		0
Liver		0
Kidney		0
Heart		0
Lung		0
Brain		0
Lymph Node		0
Blood		0
J2 Mouse DNA		0
