# Supplementary material for: A scalable and cGMP-compatible autologous organotypic cell therapy for Dystrophic Epidermolysis Bullosa
Source: Nat Commun. 2024 Jul 11;15:5834. doi: 10.1038/s41467-024-49400-z (PMC11239819; doi:10.1038/s41467-024-49400-z)
Supplement: Supplementary file 8 — Source Data [file 41467_2024_49400_MOESM8_ESM.zip › Source Data/Supplemental Figure 2/Supplemental Figure 2A/Supplemental Figure 2A.xlsx]

## Sheet: Sheet1
clone#	FAM	HEX	FAM/HEX
1	0	4.48	0
2	0	2951	0
3	70	148	0.472973
4	0	694	0
5	30.9	56.3	0.548845
6	0.545	206	0.00264563
7	0.0916	1.38	0.0663768
8	0	26.8	0
9	0.445	49	0.00908163
10	0	43.3	0
11	0.329	49.8	0.00660643
12	0.319	75.4	0.00423077
13	0.221	71.1	0.0031083
14	0	3454	0
15	0	243	0
16	0.523	265	0.00197358
17	1.2	2.6	0.461538
18	7.56	55.5	0.136216
19	0	218	0
20	0	121	0
21	6.16	7.41	0.831309
22	0.096	29.1	0.00329897
23	0.198	206	0.000961165
24	29.4	59	0.498305
25	0.331	140	0.00236429
26	0	1204	0
27	0.0948	476	0.00019916
28	0.409	268	0.00152612
29	55.3	1834	0.0301527
30	0.939	37.2	0.0252419
31	207	830	0.249398
32	0	104	0
33	0.485	44.8	0.0108259
34	0.423	355	0.00119155
35	0	0.766	0
36	0.101	265	0.000381132
37	0.104	263	0.000395437
38	0.109	78.3	0.00139208
39	33.2	48.3	0.687371
40	0	938	0
41	0.336	204	0.00164706
42	0	825	0
43	337	1114	0.302513
44	0	1342	0
45	0.299	1.2	0.249167
46	0.11	2573	4.27517e-05
47	0	817	0
48	0	167	0
49	5.53	848	0.00652123
50	92.3	431	0.214153
51	0.103	53.9	0.00191095
52	0	42	0
53	0	50.4	0
54	0.0936	26.7	0.00350562
55	0.119	10.4	0.0114423
56	0	1094	0
57	0	11.7	0
58	0	9.47	0
59	0	1010	0
60	0	115	0
61	3.73	2873	0.00129829
62	0	302	0
63	468	734	0.637602
64	0	507	0
65	584	1315	0.444106
66	0	2495	0
67	0	190	0
68	0	158	0
69	541	1033	0.523717
70	0	1767	0
71	0	3343	0
72	0.124	2092	5.92734e-05
73	0	1845	0
74	0	179	0
