# Supplementary material for: A scalable and cGMP-compatible autologous organotypic cell therapy for Dystrophic Epidermolysis Bullosa
Source: Nat Commun. 2024 Jul 11;15:5834. doi: 10.1038/s41467-024-49400-z (PMC11239819; doi:10.1038/s41467-024-49400-z)
Supplement: Supplementary file 8 — Source Data [file 41467_2024_49400_MOESM8_ESM.zip › Source Data/Supplemental Figure 2/Supplemental Figure 2F/Supplemental Figure 2F.xlsx]

## Sheet: raw data
guide	timepoint	replicate	Unmodified	NHEJ	HDR	Imperfect HDR	Ambiguous	Unmodified	NHEJ	HDR	Imperfect HDR	Ambiguous	Sum
C2_Ctrl	3d	1	0.996331	0.00362606	6.18111e-06	2.0791e-05	1.57337e-05	1773088	6453	11	37	28	1779617
C2_Ctrl	3d	2	0.996022	0.00391978	3.21821e-06	3.29866e-05	2.17229e-05	1237984	4872	4	41	27	1242928
C2_Ctrl	3d	3	0.994492	0.00478949	7.1405e-06	0.000686083	2.55868e-05	1671298	8049	12	1153	43	1680555
C2_Ctrl	3d	4	0.995254	0.00466565	1.30096e-05	3.97135e-05	2.73886e-05	1453530	6814	19	58	40	1460461		quantification window is set to cover the all the intended variants
C2	3d	1	0.313215	0.555817	0.0105042	0.0744067	0.0460573	373711	663170	12533	88778	54953	1193145
C2	3d	2	0.347323	0.526185	0.0105393	0.0703499	0.0456021	314458	476395	9542	63693	41287	905375
C2	3d	3	0.302551	0.57196	0.013511	0.0692413	0.042737	425442	804280	18999	97366	60096	1406183
C2	3d	4	0.339197	0.50233	0.0125935	0.0906232	0.0552565	421844	624725	15662	112704	68720	1243655
C2_Ctrl	14d	1	0.996142	0.00378112	7.96505e-06	3.86874e-05	3.07224e-05	875448	3323	7	34	27	878839
C2_Ctrl	14d	2	0.995361	0.00455612	1.73412e-05	3.23703e-05	3.35264e-05	860977	3941	15	28	29	864990
C2_Ctrl	14d	3	0.99519	0.00463845	7.73719e-06	2.90145e-05	0.000134434	1028994	4796	8	30	139	1033967
C2_Ctrl	14d	4	0.995703	0.00421165	1.29774e-05	4.09286e-05	3.0946e-05	997440	4219	13	41	31	1001744
C2	14d	1	0.0973587	0.769878	0.0067256	0.0661449	0.059893	71945	568915	4970	48879	44259	738968
C2	14d	2	0.0967728	0.774802	0.00877586	0.0643968	0.0552525	101902	815868	9241	67810	58181	1053002
C2	14d	3	0.105645	0.767993	0.00546978	0.0613307	0.0595615	128981	937635	6678	74878	72718	1220890
C2	14d	4	0.105053	0.771126	0.00799037	0.0584879	0.0573426	119510	877248	9090	66537	65234	1137619
C4_Ctrl	3d	1	0.995391	0.00456039	1.0188e-05	2.54699e-05	1.33717e-05	1563241	7162	16	40	21	1570480
C4_Ctrl	3d	2	0.994553	0.00539309	5.41242e-06	2.86085e-05	2.01033e-05	1286277	6975	7	37	26	1293322
C4_Ctrl	3d	3	0.992968	0.00697315	5.15342e-06	3.09205e-05	2.29041e-05	1734133	12178	9	54	40	1746414
C4_Ctrl	3d	4	0.994647	0.0052922	8.83137e-06	2.7598e-05	2.42863e-05	901013	4794	8	25	22	905862
C4	3d	1	0.453157	0.504777	0.0184104	0.00700078	0.0166546	444433	495059	18056	6866	16334	980748
C4	3d	2	0.473135	0.472324	0.0221504	0.0152676	0.0171223	456381	455599	21366	14727	16516	964589
C4	3d	3	0.464953	0.493734	0.0175146	0.00992862	0.0138691	639880	679489	24104	13664	19087	1376224
C4	3d	4	0.458186	0.489356	0.02401	0.0136515	0.0147964	603466	644519	31623	17980	19488	1317076
C4_Ctrl	14d	1	0.994856	0.00508728	4.94391e-06	2.22476e-05	2.96635e-05	804914	4116	4	18	24	809076
C4_Ctrl	14d	2	0.994961	0.00498098	5.66021e-06	3.16972e-05	2.03767e-05	878909	4400	5	28	18	883360
C4_Ctrl	14d	3	0.994203	0.00574011	7.52555e-06	2.82208e-05	2.06953e-05	1056883	6102	8	30	22	1063045
C4_Ctrl	14d	4	0.994647	0.0052922	8.83137e-06	2.7598e-05	2.42863e-05	901013	4794	8	25	22	905862
C4	14d	1	0.317269	0.643895	0.0137929	0.0107355	0.0143074	338503	686989	14716	11454	15265	1066927
C4	14d	2	0.309633	0.652798	0.0131729	0.00906448	0.0153316	356858	752363	15182	10447	17670	1152520
C4	14d	3	0.316682	0.643477	0.0141657	0.0102795	0.0153958	418360	850081	18714	13580	20339	1321074
C4	14d	4	0.307649	0.654691	0.0139461	0.0107157	0.0129977	324368	690270	14704	11298	13704	1054344
												average reads	1.16415e+06
												min	738968
	ttest	HDR	incomplete	ambig								max	1779617
	3d	0.00221343	1.8136e-05	2.91972e-05
	14d	0.000133111	8.78069e-08	3.20434e-08

## Sheet: summary
timepoint	guide	ssODN+	no edit	InDel	HDR	incomplete HDR	ambiguous	Unmodified_sd	NHEJ_sd	HDR_sd	Imperfect_HDR_sd	Ambiguous_sd
3d	C2	ssODN+	0.325572	0.539073	0.011787	0.0761553	0.0474132	0.0211458	0.0309733	0.00150834	0.00989754	0.00543148
3d	C4	ssODN+	0.462358	0.490048	0.0205213	0.0114621	0.0156106	0.00865916	0.01348	0.00307251	0.00372068	0.00153525
14d	C2	ssODN+	0.101207	0.77095	0.0072404	0.0625901	0.0580124	0.00479433	0.00287298	0.00145146	0.00338206	0.00216039
14d	C4	ssODN+	0.312808	0.648715	0.0137694	0.0101988	0.0145081	0.00488547	0.00586109	0.000426112	0.00078494	0.00112367
3d	Ctrl	ssODN+	0.995525	0.00425024	7.38735e-06	0.000194893	2.2608e-05	0.000824284	0.000566322	4.10314e-06	0.000327553	5.15644e-06
14d	Ctrl	ssODN+	0.995599	0.00429684	1.15052e-05	3.52502e-05	5.74071e-05	0.000419929	0.000390359	4.58102e-06	5.51474e-06	5.13668e-05
series	scatter position	series	scatter position	series	scatter position	series	scatter position	series	scatter position
1	0.63	7	0.78	13	0.94	19	1.09	25	1.25
1	0.63	7	0.78	13	0.94	19	1.09	25	1.25
1	0.63	7	0.78	13	0.94	19	1.09	25	1.25
1	0.63	7	0.78	13	0.94	19	1.09	25	1.25
2	1.63	8	1.78	14	1.94	20	2.09	26	2.25
2	1.63	8	1.78	14	1.94	20	2.09	26	2.25
2	1.63	8	1.78	14	1.94	20	2.09	26	2.25
2	1.63	8	1.78	14	1.94	20	2.09	26	2.25
3	2.63	9	2.78	15	2.94	21	3.09	27	3.25
3	2.63	9	2.78	15	2.94	21	3.09	27	3.25
3	2.63	9	2.78	15	2.94	21	3.09	27	3.25
3	2.63	9	2.78	15	2.94	21	3.09	27	3.25
4	3.63	10	3.78	16	3.94	22	4.09	28	4.25
4	3.63	10	3.78	16	3.94	22	4.09	28	4.25
4	3.63	10	3.78	16	3.94	22	4.09	28	4.25
4	3.63	10	3.78	16	3.94	22	4.09	28	4.25
5	4.63	11	4.78	17	4.94	23	5.09	29	5.25
5	4.63	11	4.78	17	4.94	23	5.09	29	5.25
5	4.63	11	4.78	17	4.94	23	5.09	29	5.25
5	4.63	11	4.78	17	4.94	23	5.09	29	5.25
6	5.63	12	5.78	18	5.94	24	6.09	30	6.25
6	5.63	12	5.78	18	5.94	24	6.09	30	6.25
6	5.63	12	5.78	18	5.94	24	6.09	30	6.25
6	5.63	12	5.78	18	5.94	24	6.09	30	6.25
