# Supplementary material for: A scalable and cGMP-compatible autologous organotypic cell therapy for Dystrophic Epidermolysis Bullosa
Source: Nat Commun. 2024 Jul 11;15:5834. doi: 10.1038/s41467-024-49400-z (PMC11239819; doi:10.1038/s41467-024-49400-z)
Supplement: Supplementary file 8 — Source Data [file 41467_2024_49400_MOESM8_ESM.zip › Source Data/Supplemental Figure 4/Supplemental Figure 4/Supplemental Figure 4.xlsx]

## Sheet: 4A
clone	FAM	HEX	FAM/HEX
65	0.282	68	0.00414706
66	0	673	0
67	0.163	713	0.000228612
68	0.0808	1014	7.96844e-05
69	0.173	591	0.000292724
70	0	1187	0
71	0	550	0
72	0	248	0
73	0.0767	760	0.000100921
74	0	941	0
75	0	518	0
76	0.17	497	0.000342052
77	0.0847	497	0.000170423
78	0	359	0
79	0.148	346	0.000427746
80	0.0806	152	0.000530263
81	0.235	367	0.000640327
82	0	16.2	0
83	0.0799	116	0.000688793
84	0.178	74.5	0.00238926
85	0.0821	151	0.000543709
86	0.243	105	0.00231429
87	1.13	180	0.00627778
88	0.157	57.2	0.00274476
89	0.0786	94	0.00083617
90	0.0759	46.5	0.00163226
91	3.23	7.05	0.458156
92	0.114	1.94	0.0587629
93	0	0.625	0
94	0.777	52.3	0.0148566
95	66.9	103	0.649515
96	0.193	272	0.000709559
97	0	242	0
98	0	144	0
99	0	336	0
100	0.0847	311	0.000272347
101	0	404	0
102	0	183	0
103	0.0786	397	0.000197985
104	0	276	0
105	0	243	0
106	0	334	0
107	0.0806	393	0.000205089
108	0	176	0
109	0.0817	139	0.00058777
110	0	940	0
111	0.0829	880	9.42045e-05
112	0	130	0
113	0	55.1	0
114	0	395	0
115	0	2.2	0
116	0	0.541	0
117	0.0816	3.92	0.0208163
118	0	21.1	0
119	0.187	2.33	0.0802575
120	1.92	3.34	0.57485
121	0.0849	42.6	0.00199296
122	0.0755	180	0.000419444
123	0	43.3	0
124	0	179	0
125	0.0812	331	0.000245317
126	0.09	127	0.000708661
127	0	251	0
128	0.0843	128	0.000658594
129	0.138	370	0.000372973
130	0.0682	273	0.000249817
131	108	183	0.590164
132	0.085	217	0.000391705
133	0	345	0
134	0.24	454	0.000528634
135	0.0715	438	0.000163242
136	0.0739	607	0.000121746
137	0.0929	593	0.000156661
138	0.207	1126	0.000183837
139	0.0717	5.75	0.0124696
140	0.0723	53.6	0.00134888
141	0	63.9	0
142	0.0774	156	0.000496154
143	0.0761	105	0.000724762
144	0	542	0
145	0	93.9	0
146	0.837	850	0.000984706
147	0.0829	428	0.000193692
148	0.0819	336	0.00024375
149	0	500	0
150	0	805	0
151	0.0777	574	0.000135366
152	0.083	221	0.000375566
153	0	237	0
154	0.085	138	0.000615942
155	0.337	1201	0.0002806
156	1.61	719	0.00223922
157	0	1015	0
158	0	603	0
159	0.491	2.74	0.179197
160	0	24.2	0
161	0.424	74.1	0.005722
162	0.0776	41.9	0.00185203
163	0.166	183	0.000907104
164	0.303	158	0.00191772
165	0.178	468	0.000380342
166	0	118	0
167	0.0791	587	0.000134753
168	0.0839	147	0.000570748
169	0	1209	0
170	0	833	0
171	1.51	1379	0.001095
172	0	1394	0
173	750	1355	0.553506
174	0.48	468	0.00102564
175	0.802	656	0.00122256
176	5.46	143	0.0381818
177	0.264	1297	0.000203547
178	1.29	1688	0.000764218
179	0.168	120	0.0014
180	783	462	1.69481
181	18.6	292	0.0636986
182	55.7	727	0.0766162
183	0.441	619	0.000712439
184	0.985	730	0.00134932
185	0.836	985	0.000848731
186	0.196	1227	0.000159739

## Sheet: 4B
screen	clone	FAM	HEX	FAM/HEX		screen	clone	FAM	HEX	FAM/HEX		screen	clone	FAM	HEX	FAM/HEX
(A)	1	0	21.3	0		(B)	1	No Call	No Call	No Call		(C)	1	0.183	19.6	0.00933673
(A)	2	0	939	0		(B)	2	0.247	132	0.00187121		(C)	2	0	284	0
(A)	3	0	51.6	0		(B)	3	0.079	258	0.000306202		(C)	3	0.517	234	0.0022094
(A)	4	0	88.5	0		(B)	4	0.241	476	0.000506303		(C)	4	10.6	169	0.0627219
(A)	5	0	574	0		(B)	5	0.175	300	0.000583333		(C)	5	0.611	19.9	0.0307035
(A)	6	0.417	332	0.00125602		(B)	6	0.329	14	0.0235		(C)	6	4.73	26	0.181923
(A)	7	0	88.3	0		(B)	7	0.222	28	0.00792857		(C)	7	92.1	171	0.538596
(A)	8	0	95.2	0		(B)	8	0.0948	501	0.000189222		(C)	8	0.183	205	0.000892683
(A)	9	0.146	397	0.000367758		(B)	9	130	216	0.601852		(C)	9	7.7	69.3	0.111111
(A)	10	6.18	323	0.0191331		(B)	10	0.525	14.4	0.0364583		(C)	10	0.27	243	0.00111111
(A)	11	0.069	1187	5.81297e-05		(B)	11	0.143	158	0.000905063		(C)	11	1.59	67.6	0.0235207
(A)	12	0.0735	190	0.000386842		(B)	12	0.148	5.19	0.0285164		(C)	12	1.9	38.1	0.0498688
(A)	13	0	1022	0		(B)	13	0.453	9.54	0.0474843		(C)	13	0	19.8	0
(A)	14	0	61.3	0		(B)	14	4.81	8.28	0.580918		(C)	14	0.173	38.2	0.0045288
(A)	15	0.143	175	0.000817143		(B)	15	0.159	6.23	0.0255217		(C)	15	0	43.4	0
(A)	16	0.0827	687	0.000120378		(B)	16	0	16.4	0		(C)	16	0.521	113	0.00461062
(A)	17	0	616	0		(B)	17	0.384	546	0.000703297		(C)	17	19.6	2.11	9.2891
(A)	18	0.289	465	0.000621505		(B)	18	0.511	687	0.000743814		(C)	18	1.16	7.63	0.152031
(A)	19	0.288	493	0.000584178		(B)	19	0	659	0		(C)	19	0.891	2.23	0.399552
(A)	20	0.0779	352	0.000221307		(B)	20	0.687	699	0.000982833		(C)	20	0.802	5.38	0.149071
(A)	21	0	205	0		(B)	21	0.233	763	0.000305374		(C)	21	5.38	6.18	0.87055
(A)	22	0	214	0		(B)	22	0.247	1953	0.000126472		(C)	22	131	5.74	22.8223
(A)	23	0	275	0		(B)	23	1122	1978	0.56724		(C)	23	3.54	6.84	0.517544
(A)	24	0	248	0		(B)	24	0.158	887	0.000178129		(C)	24	0.0883	18.2	0.00485165
(A)	25	0.0846	154	0.000549351		(B)	25	0.173	818	0.000211491		(C)	25	37.7	24.9	1.51406
(A)	26	0.0726	274	0.000264964		(B)	26	0.176	1011	0.000174085		(C)	26	77.5	23.1	3.35498
(A)	27	1.28	125	0.01024		(B)	27	12.5	574	0.021777		(C)	27	7	4.6	1.52174
(A)	28	0.156	55.6	0.00280576		(B)	28	243	402	0.604478		(C)	28	7.8	70	0.111429
(A)	29	0.0749	95.2	0.000786765		(B)	29	0.793	118	0.00672034		(C)	29	0	12.8	0
(A)	30	0.078	201	0.00038806		(B)	30	0.144	96.4	0.00149378		(C)	30	6.85	76.3	0.0897772
(A)	31	0.0745	550	0.000135455		(B)	31	0.217	492	0.000441057		(C)	31	0.218	27.3	0.00798535
(A)	32	0.217	556	0.000390288		(B)	32	0.652	14.3	0.0455944		(C)	32	34.8	56.8	0.612676
(A)	33	0	555	0		(B)	33	0	576	0		(C)	33	24.8	222	0.111712
(A)	34	0	297	0		(B)	34	0.0781	2002	3.9011e-05		(C)	34	7.17	95.6	0.075
(A)	35	0.0833	526	0.000158365		(B)	35	0.0754	1405	5.36655e-05		(C)	35	0.336	65.4	0.00513761
(A)	36	90.9	167	0.544311		(B)	36	0.258	1816	0.00014207		(C)	36	4.51	110	0.041
(A)	37	0	138	0		(B)	37	0	1909	0		(C)	37	4.14	119	0.0347899
(A)	38	8.69	325	0.0267385		(B)	38	0	1560	0		(C)	38	2.46	22.8	0.107895
(A)	39	0	152	0		(B)	39	0.0786	2087	3.76617e-05		(C)	39	0.147	120	0.001225
(A)	40	5.42	584	0.00928082		(B)	40	0	647	0		(C)	40	0	460	0
(A)	41	0.45	339	0.00132743		(B)	41	0	1562	0		(C)	41	1.58	92.1	0.0171553
(A)	42	0.0806	16.7	0.00482635		(B)	42	0	1285	0		(C)	42	1.49	251	0.00593625
(A)	43	0	390	0		(B)	43	423	1524	0.277559		(C)	43	0.138	119	0.00115966
(A)	44	0	361	0		(B)	44	0.306	1669	0.000183343		(C)	44	0.0744	60.7	0.0012257
(A)	45	0.149	215	0.000693023		(B)	45	0	1974	0		(C)	45	8.35	367	0.022752
(A)	46	1.97	149	0.0132215		(B)	46	0.0741	1629	4.5488e-05		(C)	46	49.3	432	0.11412
(A)	47	0.21	1013	0.000207305		(B)	47	83.2	1537	0.0541314		(C)	47	19.1	33.9	0.563422
(A)	48	0	1379	0		(B)	48	0.145	1532	9.46475e-05		(C)	48	40.9	69	0.592754
(A)	49	0	1147	0		(B)	49	0	317	0		(C)	49	0	30.9	0
(A)	50	0.0849	1449	5.85921e-05		(B)	50	0.386	59.1	0.0065313		(C)	50	0.137	406	0.000337438
(A)	51	0.55	621	0.000885668		(B)	51	0.358	60.9	0.00587849		(C)	51	0.141	116	0.00121552
(A)	52	0.0831	915	9.08197e-05		(B)	52	0	283	0		(C)	52	0.071	6.55	0.0108397
(A)	53	0.155	423	0.00036643		(B)	53	0.0726	43.1	0.00168445		(C)	53	139	139	1
(A)	54	0	523	0		(B)	54	17.3	39.8	0.434673		(C)	54	8.97	190	0.0472105
(A)	55	0.242	993	0.000243706		(B)	55	0	1464	0		(C)	55	0.0828	480	0.0001725
(A)	56	0	250	0		(B)	56	0	197	0		(C)	56	4.67	65.4	0.0714067
(A)	57	0	1074	0		(B)	57	0	533	0		(C)	57	0.511	400	0.0012775
(A)	58	0.712	166	0.00428916		(B)	58	0.151	611	0.000247136		(C)	58	0.364	880	0.000413636
(A)	59	0.262	343	0.000763848		(B)	59	0.144	1195	0.000120502		(C)	59	0.135	982	0.000137475
(A)	60	0	1001	0		(B)	60	0.0777	3429	2.26597e-05		(C)	60	4.87	666	0.00731231
(A)	61	0	715	0		(B)	61	0	2284	0		(C)	61	0	769	0
(A)	62	0.076	762	9.97375e-05		(B)	62	0	1158	0		(C)	62	0	975	0
(A)	63	0	198	0		(B)	63	0.409	153	0.0026732		(C)	63	0	465	0
(A)	64	0.0701	91.2	0.00076864		(B)	64	0	896	0		(C)	64	0	1272	0
(A)	65	0.451	75.1	0.00600533		(B)	65	237	409	0.579462		(C)	65	14.8	555	0.0266667
(A)	66	0	244	0		(B)	66	0.0777	1021	7.61019e-05		(C)	66	0.219	918	0.000238562
(A)	67	0	11.9	0		(B)	67	0	1468	0		(C)	67	1.3	1307	0.000994644
(A)	68	0.0883	34.8	0.00253736		(B)	68	0	1007	0		(C)	68	5.06	499	0.0101403
(A)	69	0	90.6	0		(B)	69	0	2640	0		(C)	69	3.49	828	0.00421498
(A)	70	0.0863	34.4	0.00250872		(B)	70	0	676	0		(C)	70	0.0858	1191	7.20403e-05
(A)	71	0.178	48.4	0.00367769		(B)	71	0	2009	0		(C)	71	0.0686	1170	5.86325e-05
(A)	72	0	474	0		(B)	72	0.167	2591	6.44539e-05		(C)	72	3.48	821	0.00423873
(A)	73	0.4	439	0.000911162		(B)	73	149	263	0.56654		(C)	73	0.212	16.2	0.0130864
(A)	74	0.161	240	0.000670833								(C)	74	7.08	188	0.0376596
(A)	75	0.162	189	0.000857143								(C)	75	1.97	11.2	0.175893
(A)	76	15.6	584	0.0267123								(C)	76	0	101	0
(A)	77	0.0813	298	0.000272819								(C)	77	0	20.2	0
(A)	78	160	261	0.613027								(C)	78	87.1	167	0.521557
(A)	79	0	185	0								(C)	79	1.86	40.5	0.0459259
(A)	80	0.243	751	0.000323569								(C)	80	233	397	0.586902
(A)	81	0	170	0								(C)	81	3.3	339	0.00973451
(A)	82	0	119	0								(C)	82	2.2	6.05	0.363636
(A)	83	0.401	447	0.000897092								(C)	83	0.146	79.9	0.00182728
(A)	84	0	132	0								(C)	84	3.69	170	0.0217059
(A)	85	0	140	0								(C)	85	0.561	1643	0.000341449
(A)	86	0.155	166	0.000933735								(C)	86	0.0988	1121	8.81356e-05
(A)	87	0	1426	0								(C)	87	1.61	349	0.00461318
(A)	88	0.0815	855	9.53216e-05								(C)	88	0.13	1414	9.19378e-05
(A)	89	494	813	0.607626								(C)	89	514	964	0.533195
(A)	90	0.239	904	0.000264381								(C)	90	1.59	1197	0.00132832
(A)	91	0.384	817	0.000470012								(C)	91	15.2	533	0.0285178
(A)	92	0.0808	759	0.000106456								(C)	92	2.41	913	0.00263965
(A)	93	0.555	110	0.00504545								(C)	93	0.705	908	0.000776432
(A)	94	0.169	159	0.00106289								(C)	94	1.08	1255	0.000860558
(A)	95	0.162	889	0.000182227								(C)	95	730	1233	0.592052
(A)	96	0	982	0								(C)	96	116	1684	0.0688836
												(C)	97	0.44	614	0.000716612
												(C)	98	6.11	871	0.00701493
												(C)	99	2.12	1183	0.00179205
												(C)	100	5.06	1207	0.00419221
												(C)	101	0	1406	0
												(C)	102	0	1301	0
												(C)	103	0.0787	154	0.000511039
												(C)	104	0	188	0
												(C)	105	1.02	622	0.00163987
												(C)	106	0	197	0
												(C)	107	0	93.7	0
												(C)	108	1.05	203	0.00517241
												(C)	109	22.8	1037	0.0219865
												(C)	110	0	896	0
												(C)	111	2.32	1012	0.00229249
												(C)	112	0	68.6	0
												(C)	113	0	66.7	0
												(C)	114	0.0721	40.7	0.0017715
												(C)	115	410	515	0.796117
												(C)	116	0.0698	895	7.79888e-05
												(C)	117	0	85.2	0
												(C)	118	0	896	0
												(C)	119	769	1425	0.539649
												(C)	120	0	1326	0
												(C)	121	0	681	0
												(C)	122	0.229	133	0.0017218
												(C)	123	0	926	0
												(C)	124	442	955	0.462827

## Sheet: 4C
clone	FAM	HEX	FAM/HEX
1	463	885	0.523164
2	0.779	939	0.000829606
3	10.7	515	0.0207767
4	1.89	1307	0.00144606
5	0.684	1100	0.000621818
6	1.72	395	0.00435443
7	0.245	346	0.000708092
8	4.24	590	0.00718644
9	0.938	329	0.00285106
10	0.598	459	0.00130283
11	6.15	1153	0.00533391
12	0.854	1029	0.000829932
13	3.27	665	0.00491729
14	0.629	1328	0.000473645
15	21.4	563	0.0380107
16	0.17	1634	0.000104039
17	2.1	313	0.00670927
18	0.275	419	0.000656325
19	3.15	719	0.00438108
20	0.916	417	0.00219664
21	0.292	793	0.000368222
22	89.4	362	0.246961
23	0.555	768	0.000722656
24	0.882	540	0.00163333
