# Supplementary material for: A scalable and cGMP-compatible autologous organotypic cell therapy for Dystrophic Epidermolysis Bullosa
Source: Nat Commun. 2024 Jul 11;15:5834. doi: 10.1038/s41467-024-49400-z (PMC11239819; doi:10.1038/s41467-024-49400-z)
Supplement: Supplementary file 8 — Source Data [file 41467_2024_49400_MOESM8_ESM.zip › Source Data/Supplemental Figure 5/Supplemental Figure 5B/Supplemental Figure 5B.xlsx]

## Sheet: 5B
ssODN	sgRNA	FAM	HEX	edited cells
84+	135	10.4	915	2.27322
84+	Ctrl	0	891	0
84-	135	12.8	1020	2.5098
84-	Ctrl	0	1062	0
84+/-	135	6.41	530	2.41887
84+/-	Ctrl	0.414	618	0.133981
127+	135	19.4	941	4.12327
127+	Ctrl	0	1306	0
200-	135	23.5	925	5.08108
200-	Ctrl	0.16	1086	0.0294659
200+	135	3.6	224	3.21429
200+	135	3.57	218	3.27523
200+	Ctrl	0.35	116	0.603448
200+	Ctrl	0.547	183	0.597814
