# Supplementary material for: A scalable and cGMP-compatible autologous organotypic cell therapy for Dystrophic Epidermolysis Bullosa
Source: Nat Commun. 2024 Jul 11;15:5834. doi: 10.1038/s41467-024-49400-z (PMC11239819; doi:10.1038/s41467-024-49400-z)
Supplement: Supplementary file 8 — Source Data [file 41467_2024_49400_MOESM8_ESM.zip › Source Data/Supplemental Figure 5/Supplemental Figure 5D/Supplemental Figure 5D.xlsx]

## Sheet: Supplemental Figure 5D
screen	clone	FAM	HEX	FAM/HEX		screen	clone	FAM	HEX	FAM/HEX
(A)	1	0.0843	532	0.000158459		(B)	1	0	1155	0
(A)	2	0.821	150	0.00547333		(B)	2	0.0793	2953	2.6854e-05
(A)	3	0	684	0		(B)	3	0.0848	79.9	0.00106133
(A)	4	0.094	112	0.000839286		(B)	4	7.77	2313	0.00335927
(A)	5	0.0817	523	0.000156214		(B)	5	0	4026	0
(A)	6	0.0804	242	0.000332231		(B)	6	0	640	0
(A)	7	0.082	349	0.000234957		(B)	7	0	1859	0
(A)	8	0.0827	137	0.00060365		(B)	8	0.0885	1492	5.93164e-05
(A)	9	0.735	170	0.00432353		(B)	9	0	1863	0
(A)	10	0.154	26.9	0.00572491		(B)	10	1569	2994	0.524048
(A)	11	0	576	0		(B)	11	2.53	2623	0.000964544
(A)	12	0.332	243	0.00136626		(B)	12	0	1608	0
(A)	13	4.62	1166	0.00396226		(B)	13	0.445	2295	0.0001939
(A)	14	0	396	0		(B)	14	0	3385	0
(A)	15	6.6	64.4	0.102484		(B)	15	0.106	2760	3.84058e-05
(A)	16	0.0952	1076	8.84758e-05		(B)	16	0.503	2026	0.000248272
(A)	17	0.0881	461	0.000191106		(B)	17	1.19	174	0.00683908
(A)	18	392	652	0.601227		(B)	18	0	834	0
(A)	19	0.086	453	0.000189845		(B)	19	606	837	0.724014
(A)	20	2.74	26.3	0.104183		(B)	20	45.9	1651	0.0278013
(A)	21	0.229	440	0.000520455		(B)	21	0.204	1771	0.000115189
(A)	22	3.23	207	0.0156039		(B)	22	0.0846	2840	2.97887e-05
(A)	23	0.233	294	0.000792517		(B)	23	0	5163	0
(A)	24	131	14.9	8.79195		(B)	24	1850	3887	0.475945
(A)	25	0	124	0		(B)	25	0.155	1084	0.000142989
(A)	26	16.5	53.5	0.308411		(B)	26	6.19	273	0.022674
(A)	27	0	116	0		(B)	27	0	1169	0
(A)	28	1.97	1226	0.00160685		(B)	28	0.439	4087	0.000107414
(A)	29	4	290	0.0137931		(B)	29	0.555	596	0.000931208
(A)	30	1.31	98.8	0.0132591		(B)	30	0.846	2896	0.000292127
(A)	31	323	812	0.397783		(B)	31	0.0682	132	0.000516667
(A)	32	0	270	0		(B)	32	4.14	1500	0.00276
(A)	33	0	289	0		(B)	33	1.84	1734	0.00106113
(A)	34	0	67.6	0		(B)	34	0	392	0
(A)	35	1.51	201	0.00751244		(B)	35	0	555	0
(A)	36	0	71.5	0		(B)	36	0	1779	0
(A)	37	0.102	421	0.00024228		(B)	37	14.3	85.9	0.166473
						(B)	38	0.211	142	0.00148592
						(B)	39	34.3	202	0.169802
						(B)	40	0.0713	147	0.000485034
						(B)	41	0.078	700	0.000111429
						(B)	42	0.153	720	0.0002125
						(B)	43	61.8	393	0.157252
						(B)	44	0.294	282	0.00104255
						(B)	45	0	136	0
						(B)	46	0.856	1594	0.000537014
