# Supplementary material for: A scalable and cGMP-compatible autologous organotypic cell therapy for Dystrophic Epidermolysis Bullosa
Source: Nat Commun. 2024 Jul 11;15:5834. doi: 10.1038/s41467-024-49400-z (PMC11239819; doi:10.1038/s41467-024-49400-z)
Supplement: Supplementary file 8 — Source Data [file 41467_2024_49400_MOESM8_ESM.zip › Source Data/Supplemental Figure 5/Supplemental Figure 5H/Supplemental Figure 5H.xlsx]

## Sheet: DEB135 Fibroblast
Chr	Position	Gene	Ref Transcript	Ref	Var	Filtered Depth	Filtered Ref Reads	Filtered Var Reads	dbSNP147 ID	Exac%	CLINVAR ID	COSMIC70 ID	CDS Change	VAF%	AA Change	Whitelist	Status	Ref Transcript.ncbi	CDS Change.mutalyzer	AA Change.mutalyzer	Chromosomal Location.mutalyzer	Comment snippet
5% cut off
chr1	27023007	ARID1A	ENST00000324856	AGGC	A	114	109	5	rs769912952	0	NA	NA	114_116del	4.39	38_39del	NO	NOT_REPORTED	NM_006015.4	c.126_128del	p.Ala45del	g.27023020_27023022del	The p.Ala45del (c.126_128del, p.A45del) mutation in the ARID1A gene
chr7	128845089	SMO	ENST00000249373	G	T	2394	2348	46	NA	0	NA	NA	583G>T	1.92	V195L	NO	NOT_REPORTED					The p.Val195Leu (c.583G>T, p.V195L) mutation in the SMO gene results in a substitution of a leucine for the wild-type valine at codon 195
chr9	98211548	PTCH1	ENST00000331920	TG	T	1305	1291	15	NA	0	NA	COSM198969,COSM198970,COSM198971	3606delC	1.15	P1202fs	NO	NOT_REPORTED	NM_000264.3	c.3606del	p.Ser1203Alafs*52	g.98211549del	The p.Ser1203fs (c.3606del, p.S1203fs) mutation in the PTCH1 gene results in a frameshift
chr1	16462198	EPHA2	ENST00000358432	CG	C	1016	1005	11	NA	0	NA	COSM294351	1379delC	1.08	P460fs	NO	NOT_REPORTED	NM_004431.3	c.1379del	p.Pro460Argfs*33	g.16462199del	The p.Pro460fs (c.1379del, p.P460fs) mutation in the EPHA2 gene results in a frameshift
#stamp_postprocess.exe v1.3
#filedate=20181015-095046

## Sheet: B10 iPSC
Chr	Position	Gene	Ref Transcript	Ref	Var	Filtered Depth	Filtered Ref Reads	Filtered Var Reads	dbSNP147 ID	Exac%	CLINVAR ID	COSMIC70 ID	CDS Change	VAF%	AA Change	Whitelist	Status	Ref Transcript.ncbi	CDS Change.mutalyzer	AA Change.mutalyzer	Chromosomal Location.mutalyzer	Comment snippet
5% cut off
chr4	1808950	FGFR3	ENST00000440486	GC	G	750	738	11	NA	0	NA	NA	2383delC	1.47	P795fs	NO	NOT_REPORTED	NM_000142.4	c.2387del	p.Pro796Argfs*24	g.1808955del	The p.Pro796fs (c.2387del, p.P796fs) mutation in the FGFR3 gene results in a frameshift
chr2	29443611	ALK	ENST00000389048	TC	T	856	845	9	NA	0	NA	NA	3605delG	1.05	G1202fs	NO	NOT_REPORTED	NM_004304.4	c.3605del	p.Gly1202Glufs*56	g.29443612del	The p.Gly1202fs (c.3605del, p.G1202fs) mutation in the ALK gene results in a frameshift
#stamp_postprocess.exe v1.3
#filedate=20190228-133919

## Sheet: B10 iSC
Chr	Position	Gene	Ref Transcript	Ref	Var	Filtered Depth	Filtered Ref Reads	Filtered Var Reads	dbSNP150 ID	Gnomad%	CLINVAR ID	COSMIC84 ID	CDS Change	VAF%	AA Change	Whitelist	Status	Ref Transcript.ncbi	CDS Change.mutalyzer	AA Change.mutalyzer	Chromosomal Location.mutalyzer	Comment snippet
5% cut off
chr8	38272113	FGFR1	ENST00000447712	GCCTCGGGTGC	G	1181	1155	23	NA	0	NA	NA	2002_2011del	1.95	A668fs	NO	NOT_REPORTED	NM_023110.2	c.2002_2011del	p.Ala668Hisfs*43	g.38272114_38272123del	The p.Ala668fs (c.2002_2011del, p.A668fs) mutation in the FGFR1 gene results in a frameshift
chr9	22008923	CDKN2B	ENST00000276925	A	C	616	606	10	NA	0	NA	NA	30T>G	1.62	S10R	NO	NOT_REPORTED					The p.Ser10Arg (c.30T>G, p.S10R) mutation in the CDKN2B gene results in a substitution of an arginine for the wild-type serine at codon 10
chr17	29496992	NF1	ENST00000358273	C	A	1295	1278	17	NA	0	NA	NA	563C>A	1.31	A188E	NO	NOT_REPORTED					The p.Ala188Glu (c.563C>A, p.A188E) mutation in the NF1 gene results in a substitution of a glutamic acid for the wild-type alanine at codon 188
chr7	140482926	BRAF	ENST00000288602	AG	A	1855	1829	23	NA	0	NA	COSM1448632	1208delC	1.24	P403fs	NO	NOT_REPORTED	NM_004333.4	c.1208del	p.Pro403Leufs*8	g.140482927del	The p.Pro403fs (c.1208del, p.P403fs) mutation in the BRAF gene results in a frameshift
chr19	10600322	KEAP1	ENST00000393623	A	C	842	831	10	NA	0	NA	NA	1531+2T>G	1.19	.	NO	NOT_REPORTED
chr14	36988390	NKX2-1	ENST00000498187	A	C	595	588	7	NA	0	NA	NA	173T>G	1.18	V58G	NO	NOT_REPORTED					The p.Val58Gly (c.173T>G, p.V58G) mutation in the NKX2-1 gene results in a substitution of a glycine for the wild-type valine at codon 58
chr17	29553477	NF1	ENST00000358273	AC	A	553	546	6	rs747195556	0	RCV000492337.1	COSM3179618,COSM36864	2027delC	1.08	T676fs	NO	NOT_REPORTED	NM_001042492.2	c.2033del	p.Pro678Argfs*10	g.29553484del	The p.Pro678fs (c.2033del, p.P678fs) mutation in the NF1 gene results in a frameshift
#stamp_postprocess.exe v1.3
#filedate=20190305-101032

## Sheet: B24 iPSC
Chr	Position	Gene	Ref Transcript	Ref	Var	Filtered Depth	Filtered Ref Reads	Filtered Var Reads	dbSNP147 ID	Exac%	CLINVAR ID	COSMIC70 ID	CDS Change	VAF%	AA Change	Whitelist	Status	Ref Transcript.ncbi	CDS Change.mutalyzer	AA Change.mutalyzer	Chromosomal Location.mutalyzer	Comment snippet
5% cut off
chr9	98270529	PTCH1	ENST00000331920	G	GC	351	347	5	rs778175153	0.0012	NA	NA	114dupG	1.42	L39fs	NO	NOT_REPORTED	NM_000264.3	c.114dup	p.Leu39Alafs*51	g.98270530dup	The p.Leu39fs (c.114dup, p.L39fs) mutation in the PTCH1 gene results in a frameshift
chr6	43738468	VEGFA	ENST00000372055	GC	G	471	466	5	NA	0	NA	NA	26delC	1.06	A9fs	NO	NOT_REPORTED	NM_003376.5	c.30del	p.Ser11Alafs*42	g.43738473del	The p.Ser11fs (c.30del, p.S11fs) mutation in the VEGFA gene results in a frameshift
#stamp_postprocess.exe v1.3
#filedate=20181015-094835

## Sheet: B24 iSC
Chr	Position	Gene	Ref Transcript	Ref	Var	Filtered Depth	Filtered Ref Reads	Filtered Var Reads	dbSNP147 ID	Exac%	CLINVAR ID	COSMIC70 ID	CDS Change	VAF%	AA Change	Whitelist	Status	Ref Transcript.ncbi	CDS Change.mutalyzer	AA Change.mutalyzer	Chromosomal Location.mutalyzer	Comment snippet
5% cut off
chr1	27023007	ARID1A	ENST00000324856	AGGC	A	205	199	6	rs769912952	0	NA	NA	114_116del	2.93	38_39del	NO	NOT_REPORTED	NM_006015.4	c.126_128del	p.Ala45del	g.27023020_27023022del	The p.Ala45del (c.126_128del, p.A45del) mutation in the ARID1A gene
#stamp_postprocess.exe v1.3
#filedate=20181015-095042
