# Supplementary material for: A scalable and cGMP-compatible autologous organotypic cell therapy for Dystrophic Epidermolysis Bullosa
Source: Nat Commun. 2024 Jul 11;15:5834. doi: 10.1038/s41467-024-49400-z (PMC11239819; doi:10.1038/s41467-024-49400-z)
Supplement: Supplementary file 8 — Source Data [file 41467_2024_49400_MOESM8_ESM.zip › Source Data/Supplemental Figure 6/Supplemental Figure 6.xlsx]

## Sheet: Supplementary Figure 6
Supplementary Figur 6 Panel C	iPSC pluripotent-markers, qPCR of known pluripotency markers compared to keratinocyte marker ITGB4, reported in log10, triplicate
	H9-D0			CO2-65(B)-D0			DEB125-1-D0			DEB135-10-D0			CO1-131-D0			CO1-173-D0			TERT KC
	1.02574	1.04247	0.959264	1.06807	0.714497	0.976032	0.860353	0.670356	0.703684	1.21419	0.986233	1.13288	1.39474	1.23971	1.48452	1.36604	1.31039	1.37554	9.7787e-05	0.00013734	0.00011002
	1.02574	0.97041	1.00463	0.780065	0.642455	0.807574	0.38413	0.417448	0.435175	0.53465	0.509328	0.52003	0.565135	0.545884	0.523647	0.176369	0.190342	0.187722	0.0026435	0.0033693	0.00289277
	1.04247	0.959264	1	1.09809	1.12896	1.03886	0.836826	0.591726	0.819605	0.812252	1.23114	0.895025	0.721965	0.773783	0.716978	0.659754	0.624165	0.615572	0.00111403	0.00120229	0.00099708
	1.10445	0.941696	0.961483	1.2643	1.24689	1.28194	1.09152	1.27133	1.16178	1.31342	1.34102	1.2086	1.23399	1.16743	1.22547	1.99078	2.19365	2.30271	0.00269282	0.00284636	0.00146319
Supplementary Figure 6 Panel D	% CE, WT iPSC and H9 differentiation and enrichment efficiency
	H9 ESC n=3			WTC-11 iPSC n=1			DSP iPSC n=2
	529.167	585.714	470	560			200	150
Supplementary Figure 6 Panel F	n= 2 FPKM for bulk RNA-seq replicates for H9 Differentiation timepoints and 1 replicate for NHK= normal human keratinocytes, 135-10 iSCS from CliniMACs (CM) in duplicate
	KRT14			KRT 18			TP63			TRA-1-60			THY1			ITGB4
H9-D0	0.0600634	0.016813		72.5791	85.3876		0.0118791	0.0132108		138.819	115.707		50.4094	69.8316		0.383001	0.374896
H9-D7	0.0713482	0.0748436		1646.64	1108.51		0.346553	0.595582		37.504	34.4839		2.38718	3.03386		16.0303	10.6198
H9-D21	1.62346	1.17756		773.527	965.79		0.842046	3.8507		23.484	23.4396		49.2059	41.0996		4.69325	6.74052
H9-D45	164.526	271.93		357.727	219.025		9.40373	16.4613		1.25236	0.820284		88.2564	137.355		9.67687	29.7043
H9-iSC	15684.9	1306.67		49.6976	67.4424		64.1118	33.2669		0.460154	0.417195		0.731258	1.17076		59.0978	78.105
NHK	15684.9			86.9979			67.7604			0.576735			0.3203			122.843
CM1-Pos	1395.94	1502.84		67.061	76.651		41.698	38.798		0.749	0.631		15.78	15.257		133.849	127.782
CM1-Neg	8.098	5.777		156.892	175.746		1.621	1.795		5.092	4.491		136.268	133.853		5.186	4.295
Supplementary Figure 6 Panel H	%ITGA6 pre-and post enrichment
	Unsorted	Enriched
CM 1	4	17
CM 2	3.66	40
CM 3	4.91	71.56
CM 4	11.36	16.85
CM 5	31	53.04
Supplementary Figure 6 Panel I	Number of both viable and non-viable CliniMACS enriched iSCs in the Pos fraction
		Total	Viable
	CM1	65000000	28500000
	CM2	25000000	6000000
	CM3	16100000	4100000
	CM4	3100000	295000
	CM5	44940000	24010000
Supplementary Figure 6 Panel J	%Coupling efficiency (CE) for CliniMACS Plus runs CM 1-5.
	CM1	CM2	CM3	CM4	CM5
	339.286	64.5833	42.6042	3.0101	189.167
