# Supplementary material for: A scalable and cGMP-compatible autologous organotypic cell therapy for Dystrophic Epidermolysis Bullosa
Source: Nat Commun. 2024 Jul 11;15:5834. doi: 10.1038/s41467-024-49400-z (PMC11239819; doi:10.1038/s41467-024-49400-z)
Supplement: Supplementary file 8 — Source Data [file 41467_2024_49400_MOESM8_ESM.zip › Source Data/Supplemental Figure 8/Supplemental Figure 8G/Supplemental Figure 8G.xlsx]

## Sheet: Sheet1
cell	wt	mt	wt+mt	% cells AR mt
DEB125 fibro	56.2	0	56.2	0
CO1 fibro	334	0	334	0
CO2 fibro	244	3.25	247.25	2.62892
125-1	271	0.243	271.243	0.179175
CO1-48	125	0	125	0
CO1-64	6.98	0	6.98	0
CO1-95	83.1	0.0757	83.1757	0.182024
CO1-131	20.3	0	20.3	0
CO1-173	158	0.0679	158.068	0.0859124
CO2-36	26.4	0.0686	26.4686	0.51835
CO2-78	50.1	0.0684	50.1684	0.272682
CO2-89	35.7	0	35.7	0
CO2-28	100	0	100	0
CO2-65	31	33.1	64.1	103.276
CO2-32	39.9	0.12	40.02	0.5997
CO2-48	9.13	9.42	18.55	101.563
CO2-80	56.7	45.2	101.9	88.7144
CO2-95	50.7	0.18	50.88	0.707547
CO2-119	189	135	324	83.3333
CO2-124	10.8	0	10.8	0
